# Supplementary material for: Microarray-Based Approach Identifies Differentially Expressed MicroRNAs in Porcine Sexually Immature and Mature Testes
Source: PLoS One. 2010 Aug 18;5(8):e11744. doi: 10.1371/journal.pone.0011744 (PMC2923610; doi:10.1371/journal.pone.0011744)
Supplement: Table S1 — All the miRNAs probes used in this research. 2522 mammal mature miRNAs were included. After removing the redundant sequences, 1260 unique mature miRNA sequences remained. The signs (*, 3p, 5p and additional letters) of miRNA names are explained at http://www.mirbase.org/help/nomenclature.shtml. (0.21 MB XLS) [file pone.0011744.s001.xls]

## Sheet: Sheet1
Table S1: All the miRNAs probes used in this research. 2522 mammal mature miRNAs were included. After removing the redundant sequences, 1260 unique mature miRNA sequences remained.
The signs (*, 3p, 5p and additional letters) of miRNA names are explained at http://www.mirbase.org/help/nomenclature.shtml.
Index	Probe Name	Target Sequence (5' to 3')	Human	Mouse	Rat	Chinese Hamster	Gorilla	Pygmy Chimpanzee	Orangutan	Common Chimpanzee	Spider monkey	Ring-tailed Lemur	Woolly monkey	Rhesus Monkey	Pig-tailed macaque	White-lipped Tamarin	Dog	Gray Short-tailed Opossum	Cow	Sheep	Pig
1	hsa-let-7a	UGAGGUAGUAGGUUGUAUAGUU	hsa-let-7a	mmu-let-7a	rno-let-7a													mdo-let-7a	bta-let-7a			fru-let-7a
2	hsa-let-7a*	CUAUACAAUCUACUGUCUUUC	hsa-let-7a*																bta-let-7a*			fru-let-7b
3	hsa-let-7b	UGAGGUAGUAGGUUGUGUGGUU	hsa-let-7b	mmu-let-7b	rno-let-7b													mdo-let-7b	bta-let-7b
4	hsa-let-7b*	CUAUACAACCUACUGCCUUCCC	hsa-let-7b*	mmu-let-7b*	rno-let-7b*
5	hsa-let-7c	UGAGGUAGUAGGUUGUAUGGUU	hsa-let-7c	mmu-let-7c	rno-let-7c														bta-let-7c		ssc-let-7c
6	hsa-let-7c*	UAGAGUUACACCCUGGGAGUUA	hsa-let-7c*
7	hsa-let-7d	AGAGGUAGUAGGUUGCAUAGUU	hsa-let-7d	mmu-let-7d	rno-let-7d														bta-let-7d
8	hsa-let-7d*	CUAUACGACCUGCUGCCUUUCU	hsa-let-7d*	mmu-let-7d*	rno-let-7d*
9	hsa-let-7e	UGAGGUAGGAGGUUGUAUAGUU	hsa-let-7e	mmu-let-7e	rno-let-7e
10	hsa-let-7e*	CUAUACGGCCUCCUAGCUUUCC	hsa-let-7e*		rno-let-7e*																	fru-miR-100
11	hsa-let-7f	UGAGGUAGUAGAUUGUAUAGUU	hsa-let-7f	mmu-let-7f	rno-let-7f													mdo-let-7f	bta-let-7f		ssc-let-7f	fru-miR-101a
12	hsa-let-7f-1*	CUAUACAAUCUAUUGCCUUCCC	hsa-let-7f-1*	mmu-let-7f*																		fru-miR-103
13	hsa-let-7f-2*	CUAUACAGUCUACUGUCUUUCC	hsa-let-7f-2*
14	hsa-let-7g	UGAGGUAGUAGUUUGUACAGUU	hsa-let-7g	mmu-let-7g															bta-let-7g
15	hsa-let-7g*	CUGUACAGGCCACUGCCUUGC	hsa-let-7g*
16	hsa-let-7i	UGAGGUAGUAGUUUGUGCUGUU	hsa-let-7i	mmu-let-7i	rno-let-7i														bta-let-7i			fru-miR-107
17	hsa-let-7i*	CUGCGCAAGCUACUGCCUUGCU	hsa-let-7i*	mmu-let-7i*	rno-let-7i*
18	hsa-miR-1	UGGAAUGUAAAGAAGUAUGUAU	hsa-miR-1	mmu-miR-1
19	hsa-miR-100	AACCCGUAGAUCCGAACUUGUG	hsa-miR-100	mmu-miR-100	rno-miR-100		ggo-miR-100	ppa-miR-100	ppy-miR-100	ptr-miR-100	age-miR-100		lla-miR-100	mml-miR-100		sla-miR-100
20	hsa-miR-100*	CAAGCUUGUAUCUAUAGGUAUG	hsa-miR-100*
21	hsa-miR-101	UACAGUACUGUGAUAACUGAA	hsa-miR-101	mmu-miR-101a	rno-miR-101a														bta-miR-101
22	hsa-miR-101*	CAGUUAUCACAGUGCUGAUGCU	hsa-miR-101*																			fru-miR-125b
23	hsa-miR-103	AGCAGCAUUGUACAGGGCUAUGA	hsa-miR-103	mmu-miR-103	rno-miR-103		ggo-miR-103	ppa-miR-103	ppy-miR-103	ptr-miR-103	age-miR-103		lla-miR-103	mml-miR-103	mne-miR-103			mdo-miR-103	bta-miR-103		ssc-miR-103	fru-miR-126
24	hsa-miR-105	UCAAAUGCUCAGACUCCUGUGGU	hsa-miR-105
25	hsa-miR-105*	ACGGAUGUUUGAGCAUGUGCUA	hsa-miR-105*
26	hsa-miR-106a	AAAAGUGCUUACAGUGCAGGUAG	hsa-miR-106a																			fru-miR-128
27	hsa-miR-106a*	CUGCAAUGUAAGCACUUCUUAC	hsa-miR-106a*
28	hsa-miR-106b	UAAAGUGCUGACAGUGCAGAU	hsa-miR-106b	mmu-miR-106b	rno-miR-106b		ggo-miR-106b	ppa-miR-106b	ppy-miR-106b	ptr-miR-106b	age-miR-106b		lla-miR-106b	mml-miR-106b	mne-miR-106b	sla-miR-106b
29	hsa-miR-106b*	CCGCACUGUGGGUACUUGCUGC	hsa-miR-106b*	mmu-miR-106b*	rno-miR-106b*
30	hsa-miR-107	AGCAGCAUUGUACAGGGCUAUCA	hsa-miR-107	mmu-miR-107	rno-miR-107		ggo-miR-107	ppa-miR-107	ppy-miR-107	ptr-miR-107			lla-miR-107	mml-miR-107	mne-miR-107			mdo-miR-107			ssc-miR-107
31	hsa-miR-10a	UACCCUGUAGAUCCGAAUUUGUG	hsa-miR-10a	mmu-miR-10a	rno-miR-10a-5p		ggo-miR-10a	ppa-miR-10a			age-miR-10a					sla-miR-10a		mdo-miR-10a	bta-miR-10a			fru-miR-132
32	hsa-miR-10a*	CAAAUUCGUAUCUAGGGGAAUA	hsa-miR-10a*	mmu-miR-10a*	rno-miR-10a-3p
33	hsa-miR-10b	UACCCUGUAGAACCGAAUUUGUG	hsa-miR-10b	mmu-miR-10b															bta-miR-10b
34	hsa-miR-10b*	ACAGAUUCGAUUCUAGGGGAAU	hsa-miR-10b*
35	hsa-miR-122	UGGAGUGUGACAAUGGUGUUUG	hsa-miR-122	mmu-miR-122	rno-miR-122														bta-miR-122
36	hsa-miR-122*	AACGCCAUUAUCACACUAAAUA	hsa-miR-122*
37	hsa-miR-124	UAAGGCACGCGGUGAAUGCC	hsa-miR-124	mmu-miR-124	rno-miR-124
38	hsa-miR-124*	CGUGUUCACAGCGGACCUUGAU	hsa-miR-124*	mmu-miR-124*	rno-miR-124*
39	hsa-miR-125a-3p	ACAGGUGAGGUUCUUGGGAGCC	hsa-miR-125a-3p	mmu-miR-125a-3p	rno-miR-125a-3p
40	hsa-miR-125a-5p	UCCCUGAGACCCUUUAACCUGUGA	hsa-miR-125a-5p	mmu-miR-125a-5p	rno-miR-125a-5p
41	hsa-miR-125b	UCCCUGAGACCCUAACUUGUGA	hsa-miR-125b	mmu-miR-125b-5p	rno-miR-125b-5p		ggo-miR-125b	ppa-miR-125b	ppy-miR-125b	ptr-miR-125b	age-miR-125b	lca-miR-125b	lla-miR-125b	mml-miR-125b	mne-miR-125b	sla-miR-125b		mdo-miR-125b	bta-miR-125b		ssc-miR-125b
42	hsa-miR-125b-1*	ACGGGUUAGGCUCUUGGGAGCU	hsa-miR-125b-1*	mmu-miR-125b-3p	rno-miR-125b-3p
43	hsa-miR-125b-2*	UCACAAGUCAGGCUCUUGGGAC	hsa-miR-125b-2*
44	hsa-miR-126	UCGUACCGUGAGUAAUAAUGCG	hsa-miR-126	mmu-miR-126-3p	rno-miR-126
45	hsa-miR-126*	CAUUAUUACUUUUGGUACGCG	hsa-miR-126*	mmu-miR-126-5p	rno-miR-126*														bta-miR-126*
46	hsa-miR-127-3p	UCGGAUCCGUCUGAGCUUGGCU	hsa-miR-127-3p	mmu-miR-127	rno-miR-127				ppy-miR-127	ptr-miR-127	age-miR-127		lla-miR-127	mml-miR-127	mne-miR-127	sla-miR-127			bta-miR-127
47	hsa-miR-127-5p	CUGAAGCUCAGAGGGCUCUGAU	hsa-miR-127-5p	mmu-miR-127*
48	hsa-miR-128a	UCACAGUGAACCGGUCUCUUU	hsa-miR-128a, hsa-miR-128b	mmu-miR-128a, mmu-miR-128b	rno-miR-128a, rno-miR-128b													mdo-miR-128b
49	hsa-miR-129*	AAGCCCUUACCCCAAAAAGUAU	hsa-miR-129*
50	hsa-miR-129-3p	AAGCCCUUACCCCAAAAAGCAU	hsa-miR-129-3p	mmu-miR-129-3p	rno-miR-129*
51	hsa-miR-129-5p	CUUUUUGCGGUCUGGGCUUGC	hsa-miR-129-5p	mmu-miR-129-5p	rno-miR-129
52	hsa-miR-130a	CAGUGCAAUGUUAAAAGGGCAU	hsa-miR-130a	mmu-miR-130a	rno-miR-130a
53	hsa-miR-130a*	UUCACAUUGUGCUACUGUCUGC	hsa-miR-130a*
54	hsa-miR-130b	CAGUGCAAUGAUGAAAGGGCAU	hsa-miR-130b	mmu-miR-130b	rno-miR-130b
55	hsa-miR-130b*	ACUCUUUCCCUGUUGCACUAC	hsa-miR-130b*
56	hsa-miR-132	UAACAGUCUACAGCCAUGGUCG	hsa-miR-132	mmu-miR-132	rno-miR-132													mdo-miR-132	bta-miR-132
57	hsa-miR-132*	ACCGUGGCUUUCGAUUGUUACU	hsa-miR-132*
58	hsa-miR-133a	UUUGGUCCCCUUCAACCAGCUG	hsa-miR-133a	mmu-miR-133a	rno-miR-133a
59	hsa-miR-133b	UUUGGUCCCCUUCAACCAGCUA	hsa-miR-133b	mmu-miR-133b	rno-miR-133b
60	hsa-miR-134	UGUGACUGGUUGACCAGAGGGG	hsa-miR-134	mmu-miR-134	rno-miR-134
61	hsa-miR-135a	UAUGGCUUUUUAUUCCUAUGUGA	hsa-miR-135a	mmu-miR-135a	rno-miR-135a		ggo-miR-135	ppa-miR-135	ppy-miR-135	ptr-miR-135	age-miR-135		lla-miR-135	mml-miR-135				mdo-miR-135a			ssc-miR-135
62	hsa-miR-135a*	UAUAGGGAUUGGAGCCGUGGCG	hsa-miR-135a*	mmu-miR-135a*
63	hsa-miR-135b	UAUGGCUUUUCAUUCCUAUGUGA	hsa-miR-135b	mmu-miR-135b	rno-miR-135b
64	hsa-miR-135b*	AUGUAGGGCUAAAAGCCAUGGG	hsa-miR-135b*
65	hsa-miR-136	ACUCCAUUUGUUUUGAUGAUGGA	hsa-miR-136		rno-miR-136		ggo-miR-136	ppa-miR-136	ppy-miR-136	ptr-miR-136										oar-miR-136	ssc-miR-136
66	hsa-miR-136*	CAUCAUCGUCUCAAAUGAGUCU	hsa-miR-136*		rno-miR-136*																	fru-miR-181a
67	hsa-miR-137	UUAUUGCUUAAGAAUACGCGUAG	hsa-miR-137	mmu-miR-137	rno-miR-137																	fru-miR-181a*
68	hsa-miR-138	AGCUGGUGUUGUGAAUCAGGCCG	hsa-miR-138	mmu-miR-138	rno-miR-138														bta-miR-138			fru-miR-181b
69	hsa-miR-138-1*	GCUACUUCACAACACCAGGGCC	hsa-miR-138-1*
70	hsa-miR-138-2*	GCUAUUUCACGACACCAGGGUU	hsa-miR-138-2*
71	hsa-miR-139-3p	GGAGACGCGGCCCUGUUGGAGU	hsa-miR-139-3p
72	hsa-miR-139-5p	UCUACAGUGCACGUGUCUCCAG	hsa-miR-139-5p	mmu-miR-139-5p	rno-miR-139-5p																	fru-miR-182
73	hsa-miR-140-3p	UACCACAGGGUAGAACCACGG	hsa-miR-140-3p	mmu-miR-140*	rno-miR-140*																	fru-miR-183
74	hsa-miR-140-5p	CAGUGGUUUUACCCUAUGGUAG	hsa-miR-140-5p	mmu-miR-140	rno-miR-140
75	hsa-miR-141	UAACACUGUCUGGUAAAGAUGG	hsa-miR-141	mmu-miR-141	rno-miR-141
76	hsa-miR-141*	CAUCUUCCAGUACAGUGUUGGA	hsa-miR-141*
77	hsa-miR-142-3p	UGUAGUGUUUCCUACUUUAUGGA	hsa-miR-142-3p	mmu-miR-142-3p	rno-miR-142-3p													mdo-miR-142
78	hsa-miR-142-5p	CAUAAAGUAGAAAGCACUACU	hsa-miR-142-5p	mmu-miR-142-5p	rno-miR-142-5p
79	hsa-miR-143	UGAGAUGAAGCACUGUAGCUC	hsa-miR-143	mmu-miR-143
80	hsa-miR-143*	GGUGCAGUGCUGCAUCUCUGGU	hsa-miR-143*																			fru-miR-18
81	hsa-miR-144	UACAGUAUAGAUGAUGUACU	hsa-miR-144	mmu-miR-144	rno-miR-144
82	hsa-miR-144*	GGAUAUCAUCAUAUACUGUAAG	hsa-miR-144*
83	hsa-miR-145	GUCCAGUUUUCCCAGGAAUCCCU	hsa-miR-145	mmu-miR-145	rno-miR-145													mdo-miR-145	bta-miR-145			fru-miR-190
84	hsa-miR-145*	GGAUUCCUGGAAAUACUGUUCU	hsa-miR-145*
85	hsa-miR-146a	UGAGAACUGAAUUCCAUGGGUU	hsa-miR-146a	mmu-miR-146a	rno-miR-146a
86	hsa-miR-146a*	CCUCUGAAAUUCAGUUCUUCAG	hsa-miR-146a*
87	hsa-miR-146b-3p	UGCCCUGUGGACUCAGUUCUGG	hsa-miR-146b-3p
88	hsa-miR-146b-5p	UGAGAACUGAAUUCCAUAGGCU	hsa-miR-146b-5p	mmu-miR-146b
89	hsa-miR-147	GUGUGUGGAAAUGCUUCUGC	hsa-miR-147					ppa-miR-147	ppy-miR-147	ptr-miR-147					mne-miR-147	sla-miR-147
90	hsa-miR-147b	GUGUGCGGAAAUGCUUCUGCUA	hsa-miR-147b	mmu-miR-147	rno-miR-147
91	hsa-miR-148a	UCAGUGCACUACAGAACUUUGU	hsa-miR-148a	mmu-miR-148a															bta-miR-148a		ssc-miR-148a
92	hsa-miR-148a*	AAAGUUCUGAGACACUCCGACU	hsa-miR-148a*	mmu-miR-148a*
93	hsa-miR-148b	UCAGUGCAUCACAGAACUUUGU	hsa-miR-148b	mmu-miR-148b	rno-miR-148b-3p														bta-miR-148b
94	hsa-miR-148b*	AAGUUCUGUUAUACACUCAGGC	hsa-miR-148b*
95	hsa-miR-149	UCUGGCUCCGUGUCUUCACUCCC	hsa-miR-149	mmu-miR-149																		fru-miR-199
96	hsa-miR-149*	AGGGAGGGACGGGGGCUGUGC	hsa-miR-149*
97	hsa-miR-150	UCUCCCAACCCUUGUACCAGUG	hsa-miR-150	mmu-miR-150	rno-miR-150
98	hsa-miR-150*	CUGGUACAGGCCUGGGGGACAG	hsa-miR-150*																			fru-miR-19a
99	hsa-miR-151-3p	CUAGACUGAAGCUCCUUGAGG	hsa-miR-151-3p																bta-miR-151			fru-miR-19b
100	hsa-miR-151-5p	UCGAGGAGCUCACAGUCUAGU	hsa-miR-151-5p	mmu-miR-151-5p	rno-miR-151														bta-miR-151*			fru-miR-200a
101	hsa-miR-152	UCAGUGCAUGACAGAACUUGG	hsa-miR-152	mmu-miR-152	rno-miR-152
102	hsa-miR-153	UUGCAUAGUCACAAAAGUGAUC	hsa-miR-153	mmu-miR-153	rno-miR-153
103	hsa-miR-154	UAGGUUAUCCGUGUUGCCUUCG	hsa-miR-154	mmu-miR-154	rno-miR-154		ggo-miR-154	ppa-miR-154	ppy-miR-154	ptr-miR-154					mne-miR-154
104	hsa-miR-154*	AAUCAUACACGGUUGACCUAUU	hsa-miR-154*	mmu-miR-154*
105	hsa-miR-155	UUAAUGCUAAUCGUGAUAGGGGU	hsa-miR-155
106	hsa-miR-155*	CUCCUACAUAUUAGCAUUAACA	hsa-miR-155*
107	hsa-miR-15a	UAGCAGCACAUAAUGGUUUGUG	hsa-miR-15a	mmu-miR-15a			ggo-miR-15a	ppa-miR-15a	ppy-miR-15a	ptr-miR-15a	age-miR-15a	lca-miR-15a	lla-miR-15a	mml-miR-15a	mne-miR-15a	sla-miR-15a						fru-miR-204
108	hsa-miR-15a*	CAGGCCAUAUUGUGCUGCCUCA	hsa-miR-15a*																			fru-miR-205
109	hsa-miR-15b	UAGCAGCACAUCAUGGUUUACA	hsa-miR-15b	mmu-miR-15b	rno-miR-15b		ggo-miR-15b	ppa-miR-15b	ppy-miR-15b	ptr-miR-15b	age-miR-15b		lla-miR-15b	mml-miR-15b	mne-miR-15b				bta-miR-15b
110	hsa-miR-15b*	CGAAUCAUUAUUUGCUGCUCUA	hsa-miR-15b*	mmu-miR-15b*
111	hsa-miR-16	UAGCAGCACGUAAAUAUUGGCG	hsa-miR-16	mmu-miR-16	rno-miR-16		ggo-miR-16	ppa-miR-16	ppy-miR-16	ptr-miR-16	age-miR-16		lla-miR-16	mml-miR-16	mne-miR-16	sla-miR-16		mdo-miR-16				fru-miR-20
112	hsa-miR-16-1*	CCAGUAUUAACUGUGCUGCUGA	hsa-miR-16-1*
113	hsa-miR-16-2*	CCAAUAUUACUGUGCUGCUUUA	hsa-miR-16-2*
114	hsa-miR-17	CAAAGUGCUUACAGUGCAGGUAG	hsa-miR-17	mmu-miR-17	rno-miR-17, rno-miR-17-5p
115	hsa-miR-17*	ACUGCAGUGAAGGCACUUGUAG	hsa-miR-17*
116	hsa-miR-181a	AACAUUCAACGCUGUCGGUGAGU	hsa-miR-181a	mmu-miR-181a	rno-miR-181a		ggo-miR-181a	ppa-miR-181a	ppy-miR-181a	ptr-miR-181a			lla-miR-181a	mml-miR-181a	mne-miR-181a	sla-miR-181a		mdo-miR-181a, mdo-miR-181c
117	hsa-miR-181a*	ACCAUCGACCGUUGAUUGUACC	hsa-miR-181a*	mmu-miR-181a-1*	rno-miR-181a*		ggo-miR-181a*	ppa-miR-181a*	ppy-miR-181a*	ptr-miR-181a*			lla-miR-181a*	mml-miR-181a*	mne-miR-181a*							fru-miR-214
118	hsa-miR-181a-2*	ACCACUGACCGUUGACUGUACC	hsa-miR-181a-2*
119	hsa-miR-181b	AACAUUCAUUGCUGUCGGUGGGU	hsa-miR-181b	mmu-miR-181b	rno-miR-181b
120	hsa-miR-181c	AACAUUCAACCUGUCGGUGAGU	hsa-miR-181c	mmu-miR-181c	rno-miR-181c		ggo-miR-181c	ppa-miR-181c		ptr-miR-181c				mml-miR-181c							ssc-miR-181c
121	hsa-miR-181c*	AACCAUCGACCGUUGAGUGGAC	hsa-miR-181c*
122	hsa-miR-181d	AACAUUCAUUGUUGUCGGUGGGU	hsa-miR-181d	mmu-miR-181d	rno-miR-181d
123	hsa-miR-182	UUUGGCAAUGGUAGAACUCACACU	hsa-miR-182
124	hsa-miR-182*	UGGUUCUAGACUUGCCAACUA	hsa-miR-182*
125	hsa-miR-183	UAUGGCACUGGUAGAAUUCACU	hsa-miR-183	mmu-miR-183	rno-miR-183																	fru-miR-221
126	hsa-miR-183*	GUGAAUUACCGAAGGGCCAUAA	hsa-miR-183*	mmu-miR-183*																		fru-miR-222
127	hsa-miR-184	UGGACGGAGAACUGAUAAGGGU	hsa-miR-184	mmu-miR-184	rno-miR-184				ppy-miR-184	ptr-miR-184					mne-miR-184			mdo-miR-184			ssc-miR-184	fru-miR-223
128	hsa-miR-185	UGGAGAGAAAGGCAGUUCCUGA	hsa-miR-185	mmu-miR-185	rno-miR-185
129	hsa-miR-185*	AGGGGCUGGCUUUCCUCUGGUC	hsa-miR-185*
130	hsa-miR-186	CAAAGAAUUCUCCUUUUGGGCU	hsa-miR-186	mmu-miR-186	rno-miR-186														bta-miR-186
131	hsa-miR-186*	GCCCAAAGGUGAAUUUUUUGGG	hsa-miR-186*																			fru-miR-24
132	hsa-miR-187	UCGUGUCUUGUGUUGCAGCCGG	hsa-miR-187	mmu-miR-187	rno-miR-187																	fru-miR-25
133	hsa-miR-187*	GGCUACAACACAGGACCCGGGC	hsa-miR-187*
134	hsa-miR-188-3p	CUCCCACAUGCAGGGUUUGCA	hsa-miR-188-3p	mmu-miR-188-3p
135	hsa-miR-188-5p	CAUCCCUUGCAUGGUGGAGGG	hsa-miR-188-5p	mmu-miR-188-5p	rno-miR-188
136	hsa-miR-18a	UAAGGUGCAUCUAGUGCAGAUAG	hsa-miR-18a	mmu-miR-18a	rno-miR-18a
137	hsa-miR-18a*	ACUGCCCUAAGUGCUCCUUCUGG	hsa-miR-18a*
138	hsa-miR-18b	UAAGGUGCAUCUAGUGCAGUUAG	hsa-miR-18b
139	hsa-miR-18b*	UGCCCUAAAUGCCCCUUCUGGC	hsa-miR-18b*
140	hsa-miR-190	UGAUAUGUUUGAUAUAUUAGGU	hsa-miR-190	mmu-miR-190	rno-miR-190		ggo-miR-190	ppa-miR-190		ptr-miR-190				mml-miR-190
141	hsa-miR-190b	UGAUAUGUUUGAUAUUGGGUU	hsa-miR-190b	mmu-miR-190b
142	hsa-miR-191	CAACGGAAUCCCAAAAGCAGCUG	hsa-miR-191	mmu-miR-191	rno-miR-191														bta-miR-191
143	hsa-miR-191*	GCUGCGCUUGGAUUUCGUCCCC	hsa-miR-191*
144	hsa-miR-192	CUGACCUAUGAAUUGACAGCC	hsa-miR-192	mmu-miR-192	rno-miR-192
145	hsa-miR-192*	CUGCCAAUUCCAUAGGUCACAG	hsa-miR-192*
146	hsa-miR-193a-3p	AACUGGCCUACAAAGUCCCAGU	hsa-miR-193a-3p	mmu-miR-193	rno-miR-193														bta-miR-193a
147	hsa-miR-193a-5p	UGGGUCUUUGCGGGCGAGAUGA	hsa-miR-193a-5p																bta-miR-193a*
148	hsa-miR-193b	AACUGGCCCUCAAAGUCCCGCU	hsa-miR-193b
149	hsa-miR-193b*	CGGGGUUUUGAGGGCGAGAUGA	hsa-miR-193b*
150	hsa-miR-194	UGUAACAGCAACUCCAUGUGGA	hsa-miR-194	mmu-miR-194	rno-miR-194		ggo-miR-194		ppy-miR-194	ptr-miR-194	age-miR-194			mml-miR-194	mne-miR-194
151	hsa-miR-194*	CCAGUGGGGCUGCUGUUAUCUG	hsa-miR-194*
152	hsa-miR-195	UAGCAGCACAGAAAUAUUGGC	hsa-miR-195	mmu-miR-195	rno-miR-195		ggo-miR-195	ppa-miR-195
153	hsa-miR-195*	CCAAUAUUGGCUGUGCUGCUCC	hsa-miR-195*
154	hsa-miR-196a	UAGGUAGUUUCAUGUUGUUGGG	hsa-miR-196a	mmu-miR-196a	rno-miR-196a			ppa-miR-196	ppy-miR-196-2	ptr-miR-196	age-miR-196		lla-miR-196									fru-miR-30b
155	hsa-miR-196a*	CGGCAACAAGAAACUGCCUGAG	hsa-miR-196a*
156	hsa-miR-196b	UAGGUAGUUUCCUGUUGUUGGG	hsa-miR-196b	mmu-miR-196b	rno-miR-196b																	fru-miR-30d
157	hsa-miR-197	UUCACCACCUUCUCCACCCAGC	hsa-miR-197	mmu-miR-197				ppa-miR-197	ppy-miR-197	ptr-miR-197	age-miR-197
158	hsa-miR-198	GGUCCAGAGGGGAGAUAGGUUC	hsa-miR-198
159	hsa-miR-199a-3p	ACAGUAGUCUGCACAUUGGUUA	hsa-miR-199a-3p, hsa-miR-199b-3p	mmu-miR-199a-3p, mmu-miR-199b	rno-miR-199a-3p														bta-miR-199a-3p
160	hsa-miR-199a-5p	CCCAGUGUUCAGACUACCUGUUC	hsa-miR-199a-5p	mmu-miR-199a-5p	rno-miR-199a-5p		ggo-miR-199a	ppa-miR-199a	ppy-miR-199a	ptr-miR-199a			lla-miR-199a	mml-miR-199a	mne-miR-199a	sla-miR-199a
161	hsa-miR-199b-5p	CCCAGUGUUUAGACUAUCUGUUC	hsa-miR-199b-5p															mdo-miR-199b	bta-miR-199b
162	hsa-miR-19a	UGUGCAAAUCUAUGCAAAACUGA	hsa-miR-19a	mmu-miR-19a	rno-miR-19a		ggo-miR-19a	ppa-miR-19a	ppy-miR-19a	ptr-miR-19a	age-miR-19a	lca-miR-19a	lla-miR-19a	mml-miR-19a	mne-miR-19a	sla-miR-19a		mdo-miR-19a	bta-miR-19a		ssc-miR-19a
163	hsa-miR-19a*	AGUUUUGCAUAGUUGCACUACA	hsa-miR-19a*
164	hsa-miR-19b	UGUGCAAAUCCAUGCAAAACUGA	hsa-miR-19b	mmu-miR-19b	rno-miR-19b		ggo-miR-19b	ppa-miR-19b	ppy-miR-19b	ptr-miR-19b	age-miR-19b	lca-miR-19b	lla-miR-19b	mml-miR-19b	mne-miR-19b	sla-miR-19b		mdo-miR-19b	bta-miR-19b
165	hsa-miR-19b-1*	AGUUUUGCAGGUUUGCAUCCAGC	hsa-miR-19b-1*
166	hsa-miR-19b-2*	AGUUUUGCAGGUUUGCAUUUCA	hsa-miR-19b-2*
167	hsa-miR-200a	UAACACUGUCUGGUAACGAUGU	hsa-miR-200a	mmu-miR-200a	rno-miR-200a													mdo-miR-200a
168	hsa-miR-200a*	CAUCUUACCGGACAGUGCUGGA	hsa-miR-200a*	mmu-miR-200a*
169	hsa-miR-200b	UAAUACUGCCUGGUAAUGAUGA	hsa-miR-200b	mmu-miR-200b														mdo-miR-200b
170	hsa-miR-200b*	CAUCUUACUGGGCAGCAUUGGA	hsa-miR-200b*	mmu-miR-200b*
171	hsa-miR-200c	UAAUACUGCCGGGUAAUGAUGGA	hsa-miR-200c	mmu-miR-200c															bta-miR-200c
172	hsa-miR-200c*	CGUCUUACCCAGCAGUGUUUGG	hsa-miR-200c*	mmu-miR-200c*
173	hsa-miR-202	AGAGGUAUAGGGCAUGGGAA	hsa-miR-202
174	hsa-miR-202*	UUCCUAUGCAUAUACUUCUUUG	hsa-miR-202*
175	hsa-miR-203	GUGAAAUGUUUAGGACCACUAG	hsa-miR-203	mmu-miR-203	rno-miR-203
176	hsa-miR-204	UUCCCUUUGUCAUCCUAUGCCU	hsa-miR-204	mmu-miR-204	rno-miR-204		ggo-miR-204	ppa-miR-204	ppy-miR-204	ptr-miR-204					mne-miR-204	sla-miR-204		mdo-miR-204	bta-miR-204		ssc-miR-204
177	hsa-miR-205	UCCUUCAUUCCACCGGAGUCUG	hsa-miR-205	mmu-miR-205	rno-miR-205		ggo-miR-205	ppa-miR-205		ptr-miR-205	age-miR-205		lla-miR-205		mne-miR-205				bta-miR-205		ssc-miR-205
178	hsa-miR-206	UGGAAUGUAAGGAAGUGUGUGG	hsa-miR-206	mmu-miR-206	rno-miR-206				ppy-miR-206						mne-miR-206
179	hsa-miR-208	AUAAGACGAGCAAAAAGCUUGU	hsa-miR-208	mmu-miR-208	rno-miR-208
180	hsa-miR-208b	AUAAGACGAACAAAAGGUUUGU	hsa-miR-208b	mmu-miR-208b
181	hsa-miR-20a	UAAAGUGCUUAUAGUGCAGGUAG	hsa-miR-20a	mmu-miR-20a	rno-miR-20a													mdo-miR-20	bta-miR-20a
182	hsa-miR-20a*	ACUGCAUUAUGAGCACUUAAAG	hsa-miR-20a*
183	hsa-miR-20b	CAAAGUGCUCAUAGUGCAGGUAG	hsa-miR-20b	mmu-miR-20b
184	hsa-miR-20b*	ACUGUAGUAUGGGCACUUCCAG	hsa-miR-20b*
185	hsa-miR-21	UAGCUUAUCAGACUGAUGUUGA	hsa-miR-21	mmu-miR-21	rno-miR-21	cgr-miR-21	ggo-miR-21	ppa-miR-21	ppy-miR-21	ptr-miR-21	age-miR-21			mml-miR-21	mne-miR-21			mdo-miR-21			ssc-miR-21
186	hsa-miR-21*	CAACACCAGUCGAUGGGCUGU	hsa-miR-21*
187	hsa-miR-210	CUGUGCGUGUGACAGCGGCUGA	hsa-miR-210	mmu-miR-210	rno-miR-210
188	hsa-miR-211	UUCCCUUUGUCAUCCUUCGCCU	hsa-miR-211						ppy-miR-211						mne-miR-211							fru-miR-365
189	hsa-miR-212	UAACAGUCUCCAGUCACGGCC	hsa-miR-212															mdo-miR-212
190	hsa-miR-214	ACAGCAGGCACAGACAGGCAGU	hsa-miR-214	mmu-miR-214															bta-miR-214
191	hsa-miR-214*	UGCCUGUCUACACUUGCUGUGC	hsa-miR-214*	mmu-miR-214*
192	hsa-miR-215	AUGACCUAUGAAUUGACAGAC	hsa-miR-215				ggo-miR-215		ppy-miR-215	ptr-miR-215				mml-miR-215	mne-miR-215
193	hsa-miR-216a	UAAUCUCAGCUGGCAACUGUGA	hsa-miR-216a	mmu-miR-216a	rno-miR-216a
194	hsa-miR-216b	AAAUCUCUGCAGGCAAAUGUGA	hsa-miR-216b	mmu-miR-216b
195	hsa-miR-217	UACUGCAUCAGGAACUGAUUGGA	hsa-miR-217
196	hsa-miR-218	UUGUGCUUGAUCUAACCAUGU	hsa-miR-218	mmu-miR-218	rno-miR-218		ggo-miR-218	ppa-miR-218	ppy-miR-218	ptr-miR-218	age-miR-218	lca-miR-218	lla-miR-218	mml-miR-218	mne-miR-218	sla-miR-218		mdo-miR-218	bta-miR-218
197	hsa-miR-218-1*	AUGGUUCCGUCAAGCACCAUGG	hsa-miR-218-1*
198	hsa-miR-218-2*	CAUGGUUCUGUCAAGCACCGCG	hsa-miR-218-2*	mmu-miR-218-2*	rno-miR-218*
199	hsa-miR-219-1-3p	AGAGUUGAGUCUGGACGUCCCG	hsa-miR-219-1-3p
200	hsa-miR-219-2-3p	AGAAUUGUGGCUGGACAUCUGU	hsa-miR-219-2-3p		rno-miR-219-2-3p
201	hsa-miR-219-5p	UGAUUGUCCAAACGCAAUUCU	hsa-miR-219-5p	mmu-miR-219	rno-miR-219-5p		ggo-miR-219		ppy-miR-219					mml-miR-219				mdo-miR-219
202	hsa-miR-22	AAGCUGCCAGUUGAAGAACUGU	hsa-miR-22	mmu-miR-22	rno-miR-22			ppa-miR-22	ppy-miR-22	ptr-miR-22	age-miR-22	lca-miR-22	lla-miR-22	mml-miR-22	mne-miR-22	sla-miR-22
203	hsa-miR-22*	AGUUCUUCAGUGGCAAGCUUUA	hsa-miR-22*	mmu-miR-22*	rno-miR-22*														bta-miR-22-5p
204	hsa-miR-220	CCACACCGUAUCUGACACUUU	hsa-miR-220					ppa-miR-220		ptr-miR-220
205	hsa-miR-220b	CCACCACCGUGUCUGACACUU	hsa-miR-220b
206	hsa-miR-220c	ACACAGGGCUGUUGUGAAGACU	hsa-miR-220c
207	hsa-miR-221	AGCUACAUUGUCUGCUGGGUUUC	hsa-miR-221	mmu-miR-221	rno-miR-221		ggo-miR-221	ppa-miR-221	ppy-miR-221					mml-miR-221				mdo-miR-221
208	hsa-miR-221*	ACCUGGCAUACAAUGUAGAUUU	hsa-miR-221*
209	hsa-miR-222	AGCUACAUCUGGCUACUGGGU	hsa-miR-222	mmu-miR-222	rno-miR-222														bta-miR-222
210	hsa-miR-222*	CUCAGUAGCCAGUGUAGAUCCU	hsa-miR-222*
211	hsa-miR-223	UGUCAGUUUGUCAAAUACCCCA	hsa-miR-223	mmu-miR-223
212	hsa-miR-223*	CGUGUAUUUGACAAGCUGAGUU	hsa-miR-223*
213	hsa-miR-224	CAAGUCACUAGUGGUUCCGUU	hsa-miR-224
214	hsa-miR-23a	AUCACAUUGCCAGGGAUUUCC	hsa-miR-23a	mmu-miR-23a	rno-miR-23a		ggo-miR-23a	ppa-miR-23a	ppy-miR-23a	ptr-miR-23a	age-miR-23a	lca-miR-23a		mml-miR-23a	mne-miR-23a	sla-miR-23a					ssc-miR-23a
215	hsa-miR-23a*	GGGGUUCCUGGGGAUGGGAUUU	hsa-miR-23a*		rno-miR-23a*
216	hsa-miR-23b	AUCACAUUGCCAGGGAUUACC	hsa-miR-23b	mmu-miR-23b	rno-miR-23b													mdo-miR-23b
217	hsa-miR-23b*	UGGGUUCCUGGCAUGCUGAUUU	hsa-miR-23b*
218	hsa-miR-24	UGGCUCAGUUCAGCAGGAACAG	hsa-miR-24	mmu-miR-24	rno-miR-24		ggo-miR-24	ppa-miR-24	ppy-miR-24	ptr-miR-24				mml-miR-24	mne-miR-24				bta-miR-24		ssc-miR-24
219	hsa-miR-24-1*	UGCCUACUGAGCUGAUAUCAGU	hsa-miR-24-1*
220	hsa-miR-24-2*	UGCCUACUGAGCUGAAACACAG	hsa-miR-24-2*
221	hsa-miR-25	CAUUGCACUUGUCUCGGUCUGA	hsa-miR-25	mmu-miR-25	rno-miR-25		ggo-miR-25	ppa-miR-25	ppy-miR-25				lla-miR-25	mml-miR-25	mne-miR-25			mdo-miR-25	bta-miR-25
222	hsa-miR-25*	AGGCGGAGACUUGGGCAAUUG	hsa-miR-25*
223	hsa-miR-26a	UUCAAGUAAUCCAGGAUAGGCU	hsa-miR-26a	mmu-miR-26a	rno-miR-26a		ggo-miR-26a	ppa-miR-26a	ppy-miR-26a	ptr-miR-26a			lla-miR-26a	mml-miR-26a	mne-miR-26a				bta-miR-26a		ssc-miR-26a
224	hsa-miR-26a-1*	CCUAUUCUUGGUUACUUGCACG	hsa-miR-26a-1*
225	hsa-miR-26a-2*	CCUAUUCUUGAUUACUUGUUUC	hsa-miR-26a-2*
226	hsa-miR-26b	UUCAAGUAAUUCAGGAUAGGU	hsa-miR-26b	mmu-miR-26b	rno-miR-26b
227	hsa-miR-26b*	CCUGUUCUCCAUUACUUGGCUC	hsa-miR-26b*	mmu-miR-26b*	rno-miR-26b*
228	hsa-miR-27a	UUCACAGUGGCUAAGUUCCGC	hsa-miR-27a	mmu-miR-27a	rno-miR-27a													mdo-miR-27a			ssc-miR-27a
229	hsa-miR-27a*	AGGGCUUAGCUGCUUGUGAGCA	hsa-miR-27a*	mmu-miR-27a*	rno-miR-27a*
230	hsa-miR-27b	UUCACAGUGGCUAAGUUCUGC	hsa-miR-27b	mmu-miR-27b	rno-miR-27b													mdo-miR-27b	bta-miR-27b
231	hsa-miR-27b*	AGAGCUUAGCUGAUUGGUGAAC	hsa-miR-27b*	mmu-miR-27b*
232	hsa-miR-28-3p	CACUAGAUUGUGAGCUCCUGGA	hsa-miR-28-3p		rno-miR-28*
233	hsa-miR-28-5p	AAGGAGCUCACAGUCUAUUGAG	hsa-miR-28-5p	mmu-miR-28	rno-miR-28		ggo-miR-28	ppa-miR-28	ppy-miR-28	ptr-miR-28	age-miR-28		lla-miR-28	mml-miR-28	mne-miR-28	sla-miR-28
234	hsa-miR-296-3p	GAGGGUUGGGUGGAGGCUCUCC	hsa-miR-296-3p	mmu-miR-296-3p	rno-miR-296
235	hsa-miR-296-5p	AGGGCCCCCCCUCAAUCCUGU	hsa-miR-296-5p	mmu-miR-296-5p	rno-miR-296*
236	hsa-miR-297	AUGUAUGUGUGCAUGUGCAUG	hsa-miR-297
237	hsa-miR-298	AGCAGAAGCAGGGAGGUUCUCCCA	hsa-miR-298
238	hsa-miR-299-3p	UAUGUGGGAUGGUAAACCGCUU	hsa-miR-299-3p
239	hsa-miR-299-5p	UGGUUUACCGUCCCACAUACAU	hsa-miR-299-5p	mmu-miR-299*	rno-miR-299
240	hsa-miR-29a	UAGCACCAUCUGAAAUCGGUUA	hsa-miR-29a	mmu-miR-29a	rno-miR-29a
241	hsa-miR-29a*	ACUGAUUUCUUUUGGUGUUCAG	hsa-miR-29a*	mmu-miR-29a*	rno-miR-29a*
242	hsa-miR-29b	UAGCACCAUUUGAAAUCAGUGUU	hsa-miR-29b	mmu-miR-29b	rno-miR-29b
243	hsa-miR-29b-1*	GCUGGUUUCAUAUGGUGGUUUAGA	hsa-miR-29b-1*
244	hsa-miR-29b-2*	CUGGUUUCACAUGGUGGCUUAG	hsa-miR-29b-2*		rno-miR-29b-2*
245	hsa-miR-29c	UAGCACCAUUUGAAAUCGGUUA	hsa-miR-29c	mmu-miR-29c	rno-miR-29c														bta-miR-29c		ssc-miR-29c
246	hsa-miR-29c*	UGACCGAUUUCUCCUGGUGUUC	hsa-miR-29c*	mmu-miR-29c*	rno-miR-29c*
247	hsa-miR-300	UAUACAAGGGCAGACUCUCUCU	hsa-miR-300
248	hsa-miR-301a	CAGUGCAAUAGUAUUGUCAAAGC	hsa-miR-301a	mmu-miR-301a	rno-miR-301a
249	hsa-miR-301b	CAGUGCAAUGAUAUUGUCAAAGC	hsa-miR-301b
250	hsa-miR-302a	UAAGUGCUUCCAUGUUUUGGUGA	hsa-miR-302a	mmu-miR-302a
251	hsa-miR-302a*	ACUUAAACGUGGAUGUACUUGCU	hsa-miR-302a*
252	hsa-miR-302b	UAAGUGCUUCCAUGUUUUAGUAG	hsa-miR-302b	mmu-miR-302b
253	hsa-miR-302b*	ACUUUAACAUGGAAGUGCUUUC	hsa-miR-302b*
254	hsa-miR-302c	UAAGUGCUUCCAUGUUUCAGUGG	hsa-miR-302c
255	hsa-miR-302c*	UUUAACAUGGGGGUACCUGCUG	hsa-miR-302c*
256	hsa-miR-302d	UAAGUGCUUCCAUGUUUGAGUGU	hsa-miR-302d	mmu-miR-302d
257	hsa-miR-302d*	ACUUUAACAUGGAGGCACUUGC	hsa-miR-302d*
258	hsa-miR-30a	UGUAAACAUCCUCGACUGGAAG	hsa-miR-30a	mmu-miR-30a	rno-miR-30a		ggo-miR-30a-5p	ppa-miR-30a-5p	ppy-miR-30a-5p	ptr-miR-30a-5p				mml-miR-30a-5p				mdo-miR-30a
259	hsa-miR-30a*	CUUUCAGUCGGAUGUUUGCAGC	hsa-miR-30a*	mmu-miR-30a*	rno-miR-30a*		ggo-miR-30a-3p	ppa-miR-30a-3p	ppy-miR-30a-3p	ptr-miR-30a-3p				mml-miR-30a-3p
260	hsa-miR-30b	UGUAAACAUCCUACACUCAGCU	hsa-miR-30b	mmu-miR-30b	rno-miR-30b-5p														bta-miR-30b
261	hsa-miR-30b*	CUGGGAGGUGGAUGUUUACUUC	hsa-miR-30b*
262	hsa-miR-30c	UGUAAACAUCCUACACUCUCAGC	hsa-miR-30c	mmu-miR-30c	rno-miR-30c					ptr-miR-30c			lla-miR-30c		mne-miR-30c				bta-miR-30c		ssc-miR-30c
263	hsa-miR-30c-1*	CUGGGAGAGGGUUGUUUACUCC	hsa-miR-30c-1*	mmu-miR-30c-1*	rno-miR-30c-1*
264	hsa-miR-30c-2*	CUGGGAGAAGGCUGUUUACUCU	hsa-miR-30c-2*	mmu-miR-30c-2*	rno-miR-30c-2*
265	hsa-miR-30d	UGUAAACAUCCCCGACUGGAAG	hsa-miR-30d	mmu-miR-30d	rno-miR-30d		ggo-miR-30d	ppa-miR-30d		ptr-miR-30d					mne-miR-30d
266	hsa-miR-30d*	CUUUCAGUCAGAUGUUUGCUGC	hsa-miR-30d*		rno-miR-30d*
267	hsa-miR-30e	UGUAAACAUCCUUGACUGGAAG	hsa-miR-30e	mmu-miR-30e	rno-miR-30e
268	hsa-miR-30e*	CUUUCAGUCGGAUGUUUACAGC	hsa-miR-30e*	mmu-miR-30e*	rno-miR-30e*
269	hsa-miR-31	AGGCAAGAUGCUGGCAUAGCU	hsa-miR-31																bta-miR-31
270	hsa-miR-31*	UGCUAUGCCAACAUAUUGCCAU	hsa-miR-31*
271	hsa-miR-32	UAUUGCACAUUACUAAGUUGCA	hsa-miR-32	mmu-miR-32	rno-miR-32
272	hsa-miR-32*	CAAUUUAGUGUGUGUGAUAUUU	hsa-miR-32*
273	hsa-miR-320	AAAAGCUGGGUUGAGAGGGCGA	hsa-miR-320	mmu-miR-320	rno-miR-320														bta-miR-320
274	hsa-miR-323-3p	CACAUUACACGGUCGACCUCU	hsa-miR-323-3p	mmu-miR-323-3p	rno-miR-323
275	hsa-miR-323-5p	AGGUGGUCCGUGGCGCGUUCGC	hsa-miR-323-5p	mmu-miR-323-5p	rno-miR-323*
276	hsa-miR-324-3p	ACUGCCCCAGGUGCUGCUGG	hsa-miR-324-3p
277	hsa-miR-324-5p	CGCAUCCCCUAGGGCAUUGGUGU	hsa-miR-324-5p	mmu-miR-324-5p	rno-miR-324-5p
278	hsa-miR-325	CCUAGUAGGUGUCCAGUAAGUGU	hsa-miR-325
279	hsa-miR-326	CCUCUGGGCCCUUCCUCCAG	hsa-miR-326																		ssc-miR-326
280	hsa-miR-328	CUGGCCCUCUCUGCCCUUCCGU	hsa-miR-328	mmu-miR-328	rno-miR-328
281	hsa-miR-329	AACACACCUGGUUAACCUCUUU	hsa-miR-329
282	hsa-miR-330-3p	GCAAAGCACACGGCCUGCAGAGA	hsa-miR-330-3p
283	hsa-miR-330-5p	UCUCUGGGCCUGUGUCUUAGGC	hsa-miR-330-5p	mmu-miR-330	rno-miR-330
284	hsa-miR-331-3p	GCCCCUGGGCCUAUCCUAGAA	hsa-miR-331-3p	mmu-miR-331-3p	rno-miR-331														bta-miR-331
285	hsa-miR-331-5p	CUAGGUAUGGUCCCAGGGAUCC	hsa-miR-331-5p	mmu-miR-331-5p
286	hsa-miR-335	UCAAGAGCAAUAACGAAAAAUGU	hsa-miR-335	mmu-miR-335-5p	rno-miR-335
287	hsa-miR-335*	UUUUUCAUUAUUGCUCCUGACC	hsa-miR-335*	mmu-miR-335-3p
288	hsa-miR-337-3p	CUCCUAUAUGAUGCCUUUCUUC	hsa-miR-337-3p
289	hsa-miR-337-5p	GAACGGCUUCAUACAGGAGUU	hsa-miR-337-5p
290	hsa-miR-338-3p	UCCAGCAUCAGUGAUUUUGUUG	hsa-miR-338-3p	mmu-miR-338-3p
291	hsa-miR-338-5p	AACAAUAUCCUGGUGCUGAGUG	hsa-miR-338-5p	mmu-miR-338-5p	rno-miR-338*
292	hsa-miR-339-3p	UGAGCGCCUCGACGACAGAGCCG	hsa-miR-339-3p
293	hsa-miR-339-5p	UCCCUGUCCUCCAGGAGCUCACG	hsa-miR-339-5p	mmu-miR-339-5p	rno-miR-339-5p
294	hsa-miR-33a	GUGCAUUGUAGUUGCAUUGCA	hsa-miR-33a	mmu-miR-33	rno-miR-33
295	hsa-miR-33a*	CAAUGUUUCCACAGUGCAUCAC	hsa-miR-33a*	mmu-miR-33*
296	hsa-miR-33b	GUGCAUUGCUGUUGCAUUGC	hsa-miR-33b
297	hsa-miR-33b*	CAGUGCCUCGGCAGUGCAGCCC	hsa-miR-33b*
298	hsa-miR-340	UUAUAAAGCAAUGAGACUGAUU	hsa-miR-340	mmu-miR-340-5p	rno-miR-340-5p
299	hsa-miR-340*	UCCGUCUCAGUUACUUUAUAGC	hsa-miR-340*	mmu-miR-340-3p
300	hsa-miR-342-3p	UCUCACACAGAAAUCGCACCCGU	hsa-miR-342-3p	mmu-miR-342-3p	rno-miR-342-3p
301	hsa-miR-342-5p	AGGGGUGCUAUCUGUGAUUGA	hsa-miR-342-5p
302	hsa-miR-345	GCUGACUCCUAGUCCAGGGCUC	hsa-miR-345
303	hsa-miR-346	UGUCUGCCCGCAUGCCUGCCUCU	hsa-miR-346
304	hsa-miR-34a	UGGCAGUGUCUUAGCUGGUUGU	hsa-miR-34a	mmu-miR-34a	rno-miR-34a		ggo-miR-34a	ppa-miR-34a	ppy-miR-34a	ptr-miR-34a	age-miR-34a		lla-miR-34a	mml-miR-34a	mne-miR-34a	sla-miR-34a			bta-miR-34a
305	hsa-miR-34a*	CAAUCAGCAAGUAUACUGCCCU	hsa-miR-34a*
306	hsa-miR-34b	CAAUCACUAACUCCACUGCCAU	hsa-miR-34b
307	hsa-miR-34b*	UAGGCAGUGUCAUUAGCUGAUUG	hsa-miR-34b*
308	hsa-miR-34c-3p	AAUCACUAACCACACGGCCAGG	hsa-miR-34c-3p
309	hsa-miR-34c-5p	AGGCAGUGUAGUUAGCUGAUUGC	hsa-miR-34c-5p	mmu-miR-34c	rno-miR-34c
310	hsa-miR-361-3p	UCCCCCAGGUGUGAUUCUGAUUU	hsa-miR-361-3p
311	hsa-miR-361-5p	UUAUCAGAAUCUCCAGGGGUAC	hsa-miR-361-5p	mmu-miR-361	rno-miR-361														bta-miR-361
312	hsa-miR-362-3p	AACACACCUAUUCAAGGAUUCA	hsa-miR-362-3p
313	hsa-miR-362-5p	AAUCCUUGGAACCUAGGUGUGAGU	hsa-miR-362-5p
314	hsa-miR-363	AAUUGCACGGUAUCCAUCUGUA	hsa-miR-363	mmu-miR-363	rno-miR-363
315	hsa-miR-363*	CGGGUGGAUCACGAUGCAAUUU	hsa-miR-363*		rno-miR-363*
316	hsa-miR-365	UAAUGCCCCUAAAAAUCCUUAU	hsa-miR-365	mmu-miR-365	rno-miR-365												cfa-miR-365	mdo-miR-365	bta-miR-365
317	hsa-miR-367	AAUUGCACUUUAGCAAUGGUGA	hsa-miR-367	mmu-miR-367
318	hsa-miR-367*	ACUGUUGCUAAUAUGCAACUCU	hsa-miR-367*
319	hsa-miR-369-3p	AAUAAUACAUGGUUGAUCUUU	hsa-miR-369-3p	mmu-miR-369-3p	rno-miR-369-3p														bta-miR-369-3p
320	hsa-miR-369-5p	AGAUCGACCGUGUUAUAUUCGC	hsa-miR-369-5p	mmu-miR-369-5p	rno-miR-369-5p
321	hsa-miR-370	GCCUGCUGGGGUGGAACCUGGU	hsa-miR-370	mmu-miR-370
322	hsa-miR-371-3p	AAGUGCCGCCAUCUUUUGAGUGU	hsa-miR-371-3p
323	hsa-miR-371-5p	ACUCAAACUGUGGGGGCACU	hsa-miR-371-5p
324	hsa-miR-372	AAAGUGCUGCGACAUUUGAGCGU	hsa-miR-372
325	hsa-miR-373	GAAGUGCUUCGAUUUUGGGGUGU	hsa-miR-373
326	hsa-miR-373*	ACUCAAAAUGGGGGCGCUUUCC	hsa-miR-373*
327	hsa-miR-374a	UUAUAAUACAACCUGAUAAGUG	hsa-miR-374a																bta-miR-374
328	hsa-miR-374a*	CUUAUCAGAUUGUAUUGUAAUU	hsa-miR-374a*
329	hsa-miR-374b	AUAUAAUACAACCUGCUAAGUG	hsa-miR-374b	mmu-miR-374	rno-miR-374
330	hsa-miR-374b*	CUUAGCAGGUUGUAUUAUCAUU	hsa-miR-374b*
331	hsa-miR-375	UUUGUUCGUUCGGCUCGCGUGA	hsa-miR-375	mmu-miR-375	rno-miR-375
332	hsa-miR-376a	AUCAUAGAGGAAAAUCCACGU	hsa-miR-376a
333	hsa-miR-376a*	GUAGAUUCUCCUUCUAUGAGUA	hsa-miR-376a*
334	hsa-miR-376b	AUCAUAGAGGAAAAUCCAUGUU	hsa-miR-376b
335	hsa-miR-376c	AACAUAGAGGAAAUUCCACGU	hsa-miR-376c
336	hsa-miR-377	AUCACACAAAGGCAACUUUUGU	hsa-miR-377	mmu-miR-377
337	hsa-miR-377*	AGAGGUUGCCCUUGGUGAAUUC	hsa-miR-377*
338	hsa-miR-378	ACUGGACUUGGAGUCAGAAGG	hsa-miR-378	mmu-miR-378	rno-miR-378
339	hsa-miR-378*	CUCCUGACUCCAGGUCCUGUGU	hsa-miR-378*	mmu-miR-378*	rno-miR-378*
340	hsa-miR-379	UGGUAGACUAUGGAACGUAGG	hsa-miR-379	mmu-miR-379	rno-miR-379
341	hsa-miR-379*	UAUGUAACAUGGUCCACUAACU	hsa-miR-379*
342	hsa-miR-380	UAUGUAAUAUGGUCCACAUCUU	hsa-miR-380
343	hsa-miR-380*	UGGUUGACCAUAGAACAUGCGC	hsa-miR-380*																bta-miR-380-5p
344	hsa-miR-381	UAUACAAGGGCAAGCUCUCUGU	hsa-miR-381	mmu-miR-381
345	hsa-miR-382	GAAGUUGUUCGUGGUGGAUUCG	hsa-miR-382	mmu-miR-382	rno-miR-382
346	hsa-miR-383	AGAUCAGAAGGUGAUUGUGGCU	hsa-miR-383															mdo-miR-383
347	hsa-miR-384	AUUCCUAGAAAUUGUUCAUA	hsa-miR-384
348	hsa-miR-409-3p	GAAUGUUGCUCGGUGAACCCCU	hsa-miR-409-3p	mmu-miR-409-3p
349	hsa-miR-409-5p	AGGUUACCCGAGCAACUUUGCAU	hsa-miR-409-5p	mmu-miR-409-5p
350	hsa-miR-410	AAUAUAACACAGAUGGCCUGU	hsa-miR-410	mmu-miR-410	rno-miR-410
351	hsa-miR-411	UAGUAGACCGUAUAGCGUACG	hsa-miR-411	mmu-miR-411	rno-miR-411
352	hsa-miR-411*	UAUGUAACACGGUCCACUAACC	hsa-miR-411*	mmu-miR-411*
353	hsa-miR-412	ACUUCACCUGGUCCACUAGCCGU	hsa-miR-412		rno-miR-412
354	hsa-miR-421	AUCAACAGACAUUAAUUGGGCGC	hsa-miR-421	mmu-miR-421
355	hsa-miR-422a	ACUGGACUUAGGGUCAGAAGGC	hsa-miR-422a
356	hsa-miR-423-3p	AGCUCGGUCUGAGGCCCCUCAGU	hsa-miR-423-3p	mmu-miR-423-3p	rno-miR-423
357	hsa-miR-423-5p	UGAGGGGCAGAGAGCGAGACUUU	hsa-miR-423-5p	mmu-miR-423-5p
358	hsa-miR-424	CAGCAGCAAUUCAUGUUUUGAA	hsa-miR-424
359	hsa-miR-424*	CAAAACGUGAGGCGCUGCUAU	hsa-miR-424*
360	hsa-miR-425	AAUGACACGAUCACUCCCGUUGA	hsa-miR-425	mmu-miR-425	rno-miR-425
361	hsa-miR-425*	AUCGGGAAUGUCGUGUCCGCCC	hsa-miR-425*																bta-miR-425-3p
362	hsa-miR-429	UAAUACUGUCUGGUAAAACCGU	hsa-miR-429
363	hsa-miR-431	UGUCUUGCAGGCCGUCAUGCA	hsa-miR-431	mmu-miR-431	rno-miR-431
364	hsa-miR-431*	CAGGUCGUCUUGCAGGGCUUCU	hsa-miR-431*	mmu-miR-431*
365	hsa-miR-432	UCUUGGAGUAGGUCAUUGGGUGG	hsa-miR-432																	oar-miR-432
366	hsa-miR-432*	CUGGAUGGCUCCUCCAUGUCU	hsa-miR-432*
367	hsa-miR-433	AUCAUGAUGGGCUCCUCGGUGU	hsa-miR-433	mmu-miR-433	rno-miR-433
368	hsa-miR-448	UUGCAUAUGUAGGAUGUCCCAU	hsa-miR-448	mmu-miR-448	rno-miR-448												cfa-miR-448
369	hsa-miR-449a	UGGCAGUGUAUUGUUAGCUGGU	hsa-miR-449a	mmu-miR-449a	rno-miR-449a												cfa-miR-449	mdo-miR-449
370	hsa-miR-449b	AGGCAGUGUAUUGUUAGCUGGC	hsa-miR-449b
371	hsa-miR-450a	UUUUGCGAUGUGUUCCUAAUAU	hsa-miR-450a	mmu-miR-450a-5p															bta-miR-450
372	hsa-miR-450b-3p	UUGGGAUCAUUUUGCAUCCAUA	hsa-miR-450b-3p
373	hsa-miR-450b-5p	UUUUGCAAUAUGUUCCUGAAUA	hsa-miR-450b-5p
374	hsa-miR-451	AAACCGUUACCAUUACUGAGUU	hsa-miR-451	mmu-miR-451	rno-miR-451
375	hsa-miR-452	AACUGUUUGCAGAGGAAACUGA	hsa-miR-452
376	hsa-miR-452*	CUCAUCUGCAAAGAAGUAAGUG	hsa-miR-452*
377	hsa-miR-453	AGGUUGUCCGUGGUGAGUUCGCA	hsa-miR-453
378	hsa-miR-454	UAGUGCAAUAUUGCUUAUAGGGU	hsa-miR-454
379	hsa-miR-454*	ACCCUAUCAAUAUUGUCUCUGC	hsa-miR-454*
380	hsa-miR-455-3p	GCAGUCCAUGGGCAUAUACAC	hsa-miR-455-3p
381	hsa-miR-455-5p	UAUGUGCCUUUGGACUACAUCG	hsa-miR-455-5p	mmu-miR-455*	rno-miR-455
382	hsa-miR-483-3p	UCACUCCUCUCCUCCCGUCUU	hsa-miR-483-3p
383	hsa-miR-483-5p	AAGACGGGAGGAAAGAAGGGAG	hsa-miR-483-5p
384	hsa-miR-484	UCAGGCUCAGUCCCCUCCCGAU	hsa-miR-484	mmu-miR-484	rno-miR-484														bta-miR-484
385	hsa-miR-485-3p	GUCAUACACGGCUCUCCUCUCU	hsa-miR-485-3p
386	hsa-miR-485-5p	AGAGGCUGGCCGUGAUGAAUUC	hsa-miR-485-5p	mmu-miR-485	rno-miR-485
387	hsa-miR-486-3p	CGGGGCAGCUCAGUACAGGAU	hsa-miR-486-3p
388	hsa-miR-486-5p	UCCUGUACUGAGCUGCCCCGAG	hsa-miR-486-5p	mmu-miR-486
389	hsa-miR-487a	AAUCAUACAGGGACAUCCAGUU	hsa-miR-487a
390	hsa-miR-487b	AAUCGUACAGGGUCAUCCACUU	hsa-miR-487b	mmu-miR-487b															bta-miR-487b
391	hsa-miR-488	UUGAAAGGCUAUUUCUUGGUC	hsa-miR-488
392	hsa-miR-488*	CCCAGAUAAUGGCACUCUCAA	hsa-miR-488*
393	hsa-miR-489	GUGACAUCACAUAUACGGCAGC	hsa-miR-489
394	hsa-miR-490-3p	CAACCUGGAGGACUCCAUGCUG	hsa-miR-490-3p	mmu-miR-490
395	hsa-miR-490-5p	CCAUGGAUCUCCAGGUGGGU	hsa-miR-490-5p
396	hsa-miR-491-3p	CUUAUGCAAGAUUCCCUUCUAC	hsa-miR-491-3p
397	hsa-miR-491-5p	AGUGGGGAACCCUUCCAUGAGG	hsa-miR-491-5p	mmu-miR-491
398	hsa-miR-492	AGGACCUGCGGGACAAGAUUCUU	hsa-miR-492
399	hsa-miR-493	UGAAGGUCUACUGUGUGCCAGG	hsa-miR-493
400	hsa-miR-493*	UUGUACAUGGUAGGCUUUCAUU	hsa-miR-493*
401	hsa-miR-494	UGAAACAUACACGGGAAACCUC	hsa-miR-494	mmu-miR-494
402	hsa-miR-495	AAACAAACAUGGUGCACUUCUU	hsa-miR-495	mmu-miR-495	rno-miR-495
403	hsa-miR-496	UGAGUAUUACAUGGCCAAUCUC	hsa-miR-496	mmu-miR-496
404	hsa-miR-497	CAGCAGCACACUGUGGUUUGU	hsa-miR-497
405	hsa-miR-497*	CAAACCACACUGUGGUGUUAGA	hsa-miR-497*
406	hsa-miR-498	UUUCAAGCCAGGGGGCGUUUUUC	hsa-miR-498
407	hsa-miR-499-3p	AACAUCACAGCAAGUCUGUGCU	hsa-miR-499-3p
408	hsa-miR-499-5p	UUAAGACUUGCAGUGAUGUUU	hsa-miR-499-5p	mmu-miR-499	rno-miR-499														bta-miR-499
409	hsa-miR-500	UAAUCCUUGCUACCUGGGUGAGA	hsa-miR-500
410	hsa-miR-500*	AUGCACCUGGGCAAGGAUUCUG	hsa-miR-500*
411	hsa-miR-501-3p	AAUGCACCCGGGCAAGGAUUCU	hsa-miR-501-3p
412	hsa-miR-501-5p	AAUCCUUUGUCCCUGGGUGAGA	hsa-miR-501-5p
413	hsa-miR-502-3p	AAUGCACCUGGGCAAGGAUUCA	hsa-miR-502-3p
414	hsa-miR-502-5p	AUCCUUGCUAUCUGGGUGCUA	hsa-miR-502-5p
415	hsa-miR-503	UAGCAGCGGGAACAGUUCUGCAG	hsa-miR-503
416	hsa-miR-504	AGACCCUGGUCUGCACUCUAUC	hsa-miR-504	mmu-miR-504
417	hsa-miR-505	CGUCAACACUUGCUGGUUUCCU	hsa-miR-505
418	hsa-miR-505*	GGGAGCCAGGAAGUAUUGAUGU	hsa-miR-505*
419	hsa-miR-506	UAAGGCACCCUUCUGAGUAGA	hsa-miR-506
420	hsa-miR-507	UUUUGCACCUUUUGGAGUGAA	hsa-miR-507
421	hsa-miR-508-3p	UGAUUGUAGCCUUUUGGAGUAGA	hsa-miR-508-3p
422	hsa-miR-508-5p	UACUCCAGAGGGCGUCACUCAUG	hsa-miR-508-5p
423	hsa-miR-509-3-5p	UACUGCAGACGUGGCAAUCAUG	hsa-miR-509-3-5p
424	hsa-miR-509-3p	UGAUUGGUACGUCUGUGGGUAG	hsa-miR-509-3p
425	hsa-miR-509-5p	UACUGCAGACAGUGGCAAUCA	hsa-miR-509-5p
426	hsa-miR-510	UACUCAGGAGAGUGGCAAUCAC	hsa-miR-510
427	hsa-miR-511	GUGUCUUUUGCUCUGCAGUCA	hsa-miR-511
428	hsa-miR-512-3p	AAGUGCUGUCAUAGCUGAGGUC	hsa-miR-512-3p
429	hsa-miR-512-5p	CACUCAGCCUUGAGGGCACUUUC	hsa-miR-512-5p
430	hsa-miR-513-3p	UAAAUUUCACCUUUCUGAGAAGG	hsa-miR-513-3p
431	hsa-miR-513-5p	UUCACAGGGAGGUGUCAU	hsa-miR-513-5p
432	hsa-miR-514	AUUGACACUUCUGUGAGUAGA	hsa-miR-514
433	hsa-miR-515-3p	GAGUGCCUUCUUUUGGAGCGUU	hsa-miR-515-3p
434	hsa-miR-515-5p	UUCUCCAAAAGAAAGCACUUUCUG	hsa-miR-515-5p
435	hsa-miR-516a-3p	UGCUUCCUUUCAGAGGGU	hsa-miR-516a-3p, hsa-miR-516b*
436	hsa-miR-516a-5p	UUCUCGAGGAAAGAAGCACUUUC	hsa-miR-516a-5p
437	hsa-miR-516b	AUCUGGAGGUAAGAAGCACUUU	hsa-miR-516b
438	hsa-miR-517*	CCUCUAGAUGGAAGCACUGUCU	hsa-miR-517*
439	hsa-miR-517a	AUCGUGCAUCCCUUUAGAGUGU	hsa-miR-517a
440	hsa-miR-517b	UCGUGCAUCCCUUUAGAGUGUU	hsa-miR-517b
441	hsa-miR-517c	AUCGUGCAUCCUUUUAGAGUGU	hsa-miR-517c
442	hsa-miR-518a-3p	GAAAGCGCUUCCCUUUGCUGGA	hsa-miR-518a-3p
443	hsa-miR-518a-5p	CUGCAAAGGGAAGCCCUUUC	hsa-miR-518a-5p, hsa-miR-527
444	hsa-miR-518b	CAAAGCGCUCCCCUUUAGAGGU	hsa-miR-518b
445	hsa-miR-518c	CAAAGCGCUUCUCUUUAGAGUGU	hsa-miR-518c
446	hsa-miR-518c*	UCUCUGGAGGGAAGCACUUUCUG	hsa-miR-518c*
447	hsa-miR-518d-3p	CAAAGCGCUUCCCUUUGGAGC	hsa-miR-518d-3p
448	hsa-miR-518d-5p	CUCUAGAGGGAAGCACUUUCUG	hsa-miR-518d-5p, hsa-miR-520c-5p, hsa-miR-526a
449	hsa-miR-518e	AAAGCGCUUCCCUUCAGAGUG	hsa-miR-518e
450	hsa-miR-518e*	CUCUAGAGGGAAGCGCUUUCUG	hsa-miR-518e*, hsa-miR-519a*, hsa-miR-519b-5p, hsa-miR-519c-5p, hsa-miR-522*, hsa-miR-523*
451	hsa-miR-518f	GAAAGCGCUUCUCUUUAGAGG	hsa-miR-518f
452	hsa-miR-518f*	CUCUAGAGGGAAGCACUUUCUC	hsa-miR-518f*
453	hsa-miR-519a	AAAGUGCAUCCUUUUAGAGUGU	hsa-miR-519a
454	hsa-miR-519b-3p	AAAGUGCAUCCUUUUAGAGGUU	hsa-miR-519b-3p
455	hsa-miR-519c-3p	AAAGUGCAUCUUUUUAGAGGAU	hsa-miR-519c-3p
456	hsa-miR-519d	CAAAGUGCCUCCCUUUAGAGUG	hsa-miR-519d
457	hsa-miR-519e	AAGUGCCUCCUUUUAGAGUGUU	hsa-miR-519e
458	hsa-miR-519e*	UUCUCCAAAAGGGAGCACUUUC	hsa-miR-519e*
459	hsa-miR-520a-3p	AAAGUGCUUCCCUUUGGACUGU	hsa-miR-520a-3p
460	hsa-miR-520a-5p	CUCCAGAGGGAAGUACUUUCU	hsa-miR-520a-5p
461	hsa-miR-520b	AAAGUGCUUCCUUUUAGAGGG	hsa-miR-520b																			fru-miR-9
462	hsa-miR-520c-3p	AAAGUGCUUCCUUUUAGAGGGU	hsa-miR-520c-3p
463	hsa-miR-520d-3p	AAAGUGCUUCUCUUUGGUGGGU	hsa-miR-520d-3p
464	hsa-miR-520d-5p	CUACAAAGGGAAGCCCUUUC	hsa-miR-520d-5p
465	hsa-miR-520e	AAAGUGCUUCCUUUUUGAGGG	hsa-miR-520e
466	hsa-miR-520f	AAGUGCUUCCUUUUAGAGGGUU	hsa-miR-520f
467	hsa-miR-520g	ACAAAGUGCUUCCCUUUAGAGUGU	hsa-miR-520g
468	hsa-miR-520h	ACAAAGUGCUUCCCUUUAGAGU	hsa-miR-520h
469	hsa-miR-521	AACGCACUUCCCUUUAGAGUGU	hsa-miR-521
470	hsa-miR-522	AAAAUGGUUCCCUUUAGAGUGU	hsa-miR-522
471	hsa-miR-523	GAACGCGCUUCCCUAUAGAGGGU	hsa-miR-523
472	hsa-miR-524-3p	GAAGGCGCUUCCCUUUGGAGU	hsa-miR-524-3p
473	hsa-miR-524-5p	CUACAAAGGGAAGCACUUUCUC	hsa-miR-524-5p
474	hsa-miR-525-3p	GAAGGCGCUUCCCUUUAGAGCG	hsa-miR-525-3p
475	hsa-miR-525-5p	CUCCAGAGGGAUGCACUUUCU	hsa-miR-525-5p
476	hsa-miR-526b	CUCUUGAGGGAAGCACUUUCUGU	hsa-miR-526b
477	hsa-miR-526b*	GAAAGUGCUUCCUUUUAGAGGC	hsa-miR-526b*
478	hsa-miR-532-3p	CCUCCCACACCCAAGGCUUGCA	hsa-miR-532-3p	mmu-miR-532-3p	rno-miR-532-3p
479	hsa-miR-532-5p	CAUGCCUUGAGUGUAGGACCGU	hsa-miR-532-5p	mmu-miR-532-5p															bta-miR-532
480	hsa-miR-539	GGAGAAAUUAUCCUUGGUGUGU	hsa-miR-539	mmu-miR-539	rno-miR-539																	fru-miR-129
481	hsa-miR-541	UGGUGGGCACAGAAUCUGGACU	hsa-miR-541
482	hsa-miR-541*	AAAGGAUUCUGCUGUCGGUCCCACU	hsa-miR-541*
483	hsa-miR-542-3p	UGUGACAGAUUGAUAACUGAAA	hsa-miR-542-3p	mmu-miR-542-3p	rno-miR-542-3p
484	hsa-miR-542-5p	UCGGGGAUCAUCAUGUCACGAGA	hsa-miR-542-5p																			fru-miR-140
485	hsa-miR-543	AAACAUUCGCGGUGCACUUCUU	hsa-miR-543	mmu-miR-543
486	hsa-miR-544	AUUCUGCAUUUUUAGCAAGUUC	hsa-miR-544
487	hsa-miR-545	UCAGCAAACAUUUAUUGUGUGC	hsa-miR-545
488	hsa-miR-545*	UCAGUAAAUGUUUAUUAGAUGA	hsa-miR-545*																			fru-miR-153a
489	hsa-miR-548a-3p	CAAAACUGGCAAUUACUUUUGC	hsa-miR-548a-3p
490	hsa-miR-548a-5p	AAAAGUAAUUGCGAGUUUUACC	hsa-miR-548a-5p
491	hsa-miR-548b-3p	CAAGAACCUCAGUUGCUUUUGU	hsa-miR-548b-3p
492	hsa-miR-548b-5p	AAAAGUAAUUGUGGUUUUGGCC	hsa-miR-548b-5p
493	hsa-miR-548c-3p	CAAAAAUCUCAAUUACUUUUGC	hsa-miR-548c-3p
494	hsa-miR-548c-5p	AAAAGUAAUUGCGGUUUUUGCC	hsa-miR-548c-5p
495	hsa-miR-548d-3p	CAAAAACCACAGUUUCUUUUGC	hsa-miR-548d-3p
496	hsa-miR-548d-5p	AAAAGUAAUUGUGGUUUUUGCC	hsa-miR-548d-5p
497	hsa-miR-549	UGACAACUAUGGAUGAGCUCU	hsa-miR-549
498	hsa-miR-550	AGUGCCUGAGGGAGUAAGAGCCC	hsa-miR-550
499	hsa-miR-550*	UGUCUUACUCCCUCAGGCACAU	hsa-miR-550*
500	hsa-miR-551a	GCGACCCACUCUUGGUUUCCA	hsa-miR-551a
501	hsa-miR-551b	GCGACCCAUACUUGGUUUCAG	hsa-miR-551b	mmu-miR-551b
502	hsa-miR-551b*	GAAAUCAAGCGUGGGUGAGACC	hsa-miR-551b*
503	hsa-miR-552	AACAGGUGACUGGUUAGACAA	hsa-miR-552
504	hsa-miR-553	AAAACGGUGAGAUUUUGUUUU	hsa-miR-553
505	hsa-miR-554	GCUAGUCCUGACUCAGCCAGU	hsa-miR-554
506	hsa-miR-555	AGGGUAAGCUGAACCUCUGAU	hsa-miR-555
507	hsa-miR-556-3p	AUAUUACCAUUAGCUCAUCUUU	hsa-miR-556-3p
508	hsa-miR-556-5p	GAUGAGCUCAUUGUAAUAUGAG	hsa-miR-556-5p
509	hsa-miR-557	GUUUGCACGGGUGGGCCUUGUCU	hsa-miR-557
510	hsa-miR-558	UGAGCUGCUGUACCAAAAU	hsa-miR-558
511	hsa-miR-559	UAAAGUAAAUAUGCACCAAAA	hsa-miR-559
512	hsa-miR-560	GCGUGCGCCGGCCGGCCGCC	hsa-miR-560
513	hsa-miR-561	CAAAGUUUAAGAUCCUUGAAGU	hsa-miR-561
514	hsa-miR-562	AAAGUAGCUGUACCAUUUGC	hsa-miR-562
515	hsa-miR-563	AGGUUGACAUACGUUUCCC	hsa-miR-563
516	hsa-miR-564	AGGCACGGUGUCAGCAGGC	hsa-miR-564
517	hsa-miR-565	GGCUGGCUCGCGAUGUCUGUUU	hsa-miR-565
518	hsa-miR-566	GGGCGCCUGUGAUCCCAAC	hsa-miR-566
519	hsa-miR-567	AGUAUGUUCUUCCAGGACAGAAC	hsa-miR-567
520	hsa-miR-568	AUGUAUAAAUGUAUACACAC	hsa-miR-568	mmu-miR-568
521	hsa-miR-569	AGUUAAUGAAUCCUGGAAAGU	hsa-miR-569
522	hsa-miR-570	CGAAAACAGCAAUUACCUUUGC	hsa-miR-570
523	hsa-miR-571	UGAGUUGGCCAUCUGAGUGAG	hsa-miR-571
524	hsa-miR-572	GUCCGCUCGGCGGUGGCCCA	hsa-miR-572
525	hsa-miR-573	CUGAAGUGAUGUGUAACUGAUCAG	hsa-miR-573
526	hsa-miR-574-3p	CACGCUCAUGCACACACCCACA	hsa-miR-574-3p	mmu-miR-574-3p
527	hsa-miR-574-5p	UGAGUGUGUGUGUGUGAGUGUGU	hsa-miR-574-5p	mmu-miR-574-5p
528	hsa-miR-575	GAGCCAGUUGGACAGGAGC	hsa-miR-575
529	hsa-miR-576-3p	AAGAUGUGGAAAAAUUGGAAUC	hsa-miR-576-3p
530	hsa-miR-576-5p	AUUCUAAUUUCUCCACGUCUUU	hsa-miR-576-5p
531	hsa-miR-577	UAGAUAAAAUAUUGGUACCUG	hsa-miR-577
532	hsa-miR-578	CUUCUUGUGCUCUAGGAUUGU	hsa-miR-578
533	hsa-miR-579	UUCAUUUGGUAUAAACCGCGAUU	hsa-miR-579
534	hsa-miR-580	UUGAGAAUGAUGAAUCAUUAGG	hsa-miR-580
535	hsa-miR-581	UCUUGUGUUCUCUAGAUCAGU	hsa-miR-581
536	hsa-miR-582-3p	UAACUGGUUGAACAACUGAACC	hsa-miR-582-3p
537	hsa-miR-582-5p	UUACAGUUGUUCAACCAGUUACU	hsa-miR-582-5p
538	hsa-miR-583	CAAAGAGGAAGGUCCCAUUAC	hsa-miR-583
539	hsa-miR-584	UUAUGGUUUGCCUGGGACUGAG	hsa-miR-584
540	hsa-miR-585	UGGGCGUAUCUGUAUGCUA	hsa-miR-585
541	hsa-miR-586	UAUGCAUUGUAUUUUUAGGUCC	hsa-miR-586
542	hsa-miR-587	UUUCCAUAGGUGAUGAGUCAC	hsa-miR-587
543	hsa-miR-588	UUGGCCACAAUGGGUUAGAAC	hsa-miR-588
544	hsa-miR-589	UGAGAACCACGUCUGCUCUGAG	hsa-miR-589
545	hsa-miR-589*	UCAGAACAAAUGCCGGUUCCCAGA	hsa-miR-589*
546	hsa-miR-590-3p	UAAUUUUAUGUAUAAGCUAGU	hsa-miR-590-3p	mmu-miR-590-3p
547	hsa-miR-590-5p	GAGCUUAUUCAUAAAAGUGCAG	hsa-miR-590-5p	mmu-miR-590-5p
548	hsa-miR-591	AGACCAUGGGUUCUCAUUGU	hsa-miR-591
549	hsa-miR-592	UUGUGUCAAUAUGCGAUGAUGU	hsa-miR-592
550	hsa-miR-593	UGUCUCUGCUGGGGUUUCU	hsa-miR-593
551	hsa-miR-593*	AGGCACCAGCCAGGCAUUGCUCAGC	hsa-miR-593*
552	hsa-miR-595	GAAGUGUGCCGUGGUGUGUCU	hsa-miR-595
553	hsa-miR-596	AAGCCUGCCCGGCUCCUCGGG	hsa-miR-596
554	hsa-miR-597	UGUGUCACUCGAUGACCACUGU	hsa-miR-597
555	hsa-miR-598	UACGUCAUCGUUGUCAUCGUCA	hsa-miR-598
556	hsa-miR-599	GUUGUGUCAGUUUAUCAAAC	hsa-miR-599
557	hsa-miR-600	ACUUACAGACAAGAGCCUUGCUC	hsa-miR-600
558	hsa-miR-601	UGGUCUAGGAUUGUUGGAGGAG	hsa-miR-601
559	hsa-miR-602	GACACGGGCGACAGCUGCGGCCC	hsa-miR-602
560	hsa-miR-603	CACACACUGCAAUUACUUUUGC	hsa-miR-603
561	hsa-miR-604	AGGCUGCGGAAUUCAGGAC	hsa-miR-604
562	hsa-miR-605	UAAAUCCCAUGGUGCCUUCUCCU	hsa-miR-605																			fru-miR-429
563	hsa-miR-606	AAACUACUGAAAAUCAAAGAU	hsa-miR-606
564	hsa-miR-607	GUUCAAAUCCAGAUCUAUAAC	hsa-miR-607
565	hsa-miR-608	AGGGGUGGUGUUGGGACAGCUCCGU	hsa-miR-608
566	hsa-miR-609	AGGGUGUUUCUCUCAUCUCU	hsa-miR-609
567	hsa-miR-610	UGAGCUAAAUGUGUGCUGGGA	hsa-miR-610
568	hsa-miR-611	GCGAGGACCCCUCGGGGUCUGAC	hsa-miR-611
569	hsa-miR-612	GCUGGGCAGGGCUUCUGAGCUCCUU	hsa-miR-612
570	hsa-miR-613	AGGAAUGUUCCUUCUUUGCC	hsa-miR-613
571	hsa-miR-614	GAACGCCUGUUCUUGCCAGGUGG	hsa-miR-614
572	hsa-miR-615-3p	UCCGAGCCUGGGUCUCCCUCUU	hsa-miR-615-3p	mmu-miR-615-3p
573	hsa-miR-615-5p	GGGGGUCCCCGGUGCUCGGAUC	hsa-miR-615-5p	mmu-miR-615-5p
574	hsa-miR-616	AGUCAUUGGAGGGUUUGAGCAG	hsa-miR-616
575	hsa-miR-616*	ACUCAAAACCCUUCAGUGACUU	hsa-miR-616*
576	hsa-miR-617	AGACUUCCCAUUUGAAGGUGGC	hsa-miR-617
577	hsa-miR-618	AAACUCUACUUGUCCUUCUGAGU	hsa-miR-618
578	hsa-miR-619	GACCUGGACAUGUUUGUGCCCAGU	hsa-miR-619
579	hsa-miR-620	AUGGAGAUAGAUAUAGAAAU	hsa-miR-620
580	hsa-miR-621	GGCUAGCAACAGCGCUUACCU	hsa-miR-621
581	hsa-miR-622	ACAGUCUGCUGAGGUUGGAGC	hsa-miR-622
582	hsa-miR-623	AUCCCUUGCAGGGGCUGUUGGGU	hsa-miR-623
583	hsa-miR-624	CACAAGGUAUUGGUAUUACCU	hsa-miR-624
584	hsa-miR-624*	UAGUACCAGUACCUUGUGUUCA	hsa-miR-624*
585	hsa-miR-625	AGGGGGAAAGUUCUAUAGUCC	hsa-miR-625
586	hsa-miR-625*	GACUAUAGAACUUUCCCCCUCA	hsa-miR-625*
587	hsa-miR-626	AGCUGUCUGAAAAUGUCUU	hsa-miR-626
588	hsa-miR-627	GUGAGUCUCUAAGAAAAGAGGA	hsa-miR-627
589	hsa-miR-628-3p	UCUAGUAAGAGUGGCAGUCGA	hsa-miR-628-3p
590	hsa-miR-628-5p	AUGCUGACAUAUUUACUAGAGG	hsa-miR-628-5p
591	hsa-miR-629	UGGGUUUACGUUGGGAGAACU	hsa-miR-629
592	hsa-miR-629*	GUUCUCCCAACGUAAGCCCAGC	hsa-miR-629*
593	hsa-miR-630	AGUAUUCUGUACCAGGGAAGGU	hsa-miR-630
594	hsa-miR-631	AGACCUGGCCCAGACCUCAGC	hsa-miR-631
595	hsa-miR-632	GUGUCUGCUUCCUGUGGGA	hsa-miR-632
596	hsa-miR-633	CUAAUAGUAUCUACCACAAUAAA	hsa-miR-633
597	hsa-miR-634	AACCAGCACCCCAACUUUGGAC	hsa-miR-634
598	hsa-miR-635	ACUUGGGCACUGAAACAAUGUCC	hsa-miR-635
599	hsa-miR-636	UGUGCUUGCUCGUCCCGCCCGCA	hsa-miR-636
600	hsa-miR-637	ACUGGGGGCUUUCGGGCUCUGCGU	hsa-miR-637
601	hsa-miR-638	AGGGAUCGCGGGCGGGUGGCGGCCU	hsa-miR-638
602	hsa-miR-639	AUCGCUGCGGUUGCGAGCGCUGU	hsa-miR-639
603	hsa-miR-640	AUGAUCCAGGAACCUGCCUCU	hsa-miR-640
604	hsa-miR-641	AAAGACAUAGGAUAGAGUCACCUC	hsa-miR-641
605	hsa-miR-642	GUCCCUCUCCAAAUGUGUCUUG	hsa-miR-642
606	hsa-miR-643	ACUUGUAUGCUAGCUCAGGUAG	hsa-miR-643
607	hsa-miR-644	AGUGUGGCUUUCUUAGAGC	hsa-miR-644
608	hsa-miR-645	UCUAGGCUGGUACUGCUGA	hsa-miR-645
609	hsa-miR-646	AAGCAGCUGCCUCUGAGGC	hsa-miR-646
610	hsa-miR-647	GUGGCUGCACUCACUUCCUUC	hsa-miR-647
611	hsa-miR-648	AAGUGUGCAGGGCACUGGU	hsa-miR-648
612	hsa-miR-649	AAACCUGUGUUGUUCAAGAGUC	hsa-miR-649
613	hsa-miR-650	AGGAGGCAGCGCUCUCAGGAC	hsa-miR-650
614	hsa-miR-651	UUUAGGAUAAGCUUGACUUUUG	hsa-miR-651
615	hsa-miR-652	AAUGGCGCCACUAGGGUUGUG	hsa-miR-652	mmu-miR-652	rno-miR-652
616	hsa-miR-653	GUGUUGAAACAAUCUCUACUG	hsa-miR-653	mmu-miR-653
617	hsa-miR-654-3p	UAUGUCUGCUGACCAUCACCUU	hsa-miR-654-3p	mmu-miR-654-3p
618	hsa-miR-654-5p	UGGUGGGCCGCAGAACAUGUGC	hsa-miR-654-5p
619	hsa-miR-655	AUAAUACAUGGUUAACCUCUUU	hsa-miR-655
620	hsa-miR-656	AAUAUUAUACAGUCAACCUCU	hsa-miR-656
621	hsa-miR-657	GGCAGGUUCUCACCCUCUCUAGG	hsa-miR-657
622	hsa-miR-658	GGCGGAGGGAAGUAGGUCCGUUGGU	hsa-miR-658
623	hsa-miR-659	CUUGGUUCAGGGAGGGUCCCCA	hsa-miR-659
624	hsa-miR-660	UACCCAUUGCAUAUCGGAGUUG	hsa-miR-660
625	hsa-miR-661	UGCCUGGGUCUCUGGCCUGCGCGU	hsa-miR-661
626	hsa-miR-662	UCCCACGUUGUGGCCCAGCAG	hsa-miR-662
627	hsa-miR-663	AGGCGGGGCGCCGCGGGACCGC	hsa-miR-663
628	hsa-miR-665	ACCAGGAGGCUGAGGCCCCU	hsa-miR-665
629	hsa-miR-668	UGUCACUCGGCUCGGCCCACUAC	hsa-miR-668
630	hsa-miR-671-3p	UCCGGUUCUCAGGGCUCCACC	hsa-miR-671-3p	mmu-miR-671-3p	rno-miR-671
631	hsa-miR-671-5p	AGGAAGCCCUGGAGGGGCUGGAG	hsa-miR-671-5p	mmu-miR-671-5p
632	hsa-miR-672	UGAGGUUGGUGUACUGUGUGUGA	hsa-miR-672	mmu-miR-672	rno-miR-672
633	hsa-miR-674	GCACUGAGAUGGGAGUGGUGUA	hsa-miR-674	mmu-miR-674	rno-miR-674-5p
634	hsa-miR-675	UGGUGCGGAGAGGGCCCACAGUG	hsa-miR-675
635	hsa-miR-7	UGGAAGACUAGUGAUUUUGUUGU	hsa-miR-7	mmu-miR-7a	rno-miR-7a
636	hsa-miR-708	AAGGAGCUUACAAUCUAGCUGGG	hsa-miR-708	mmu-miR-708	rno-miR-708
637	hsa-miR-708*	CAACUAGACUGUGAGCUUCUAG	hsa-miR-708*	mmu-miR-708*	rno-miR-708*
638	hsa-miR-7-1*	CAACAAAUCACAGUCUGCCAUA	hsa-miR-7-1*	mmu-miR-7a*
639	hsa-miR-7-2*	CAACAAAUCCCAGUCUACCUAA	hsa-miR-7-2*
640	hsa-miR-744	UGCGGGGCUAGGGCUAACAGCA	hsa-miR-744	mmu-miR-744
641	hsa-miR-744*	CUGUUGCCACUAACCUCAACCU	hsa-miR-744*	mmu-miR-744*
642	hsa-miR-758	UUUGUGACCUGGUCCACUAACC	hsa-miR-758		rno-miR-758
643	hsa-miR-760	CGGCUCUGGGUCUGUGGGGA	hsa-miR-760	mmu-miR-760	rno-miR-760-3p
644	hsa-miR-765	UGGAGGAGAAGGAAGGUGAUG	hsa-miR-765
645	hsa-miR-766	ACUCCAGCCCCACAGCCUCAGC	hsa-miR-766
646	hsa-miR-767-3p	UCUGCUCAUACCCCAUGGUUUCU	hsa-miR-767-3p
647	hsa-miR-767-5p	UGCACCAUGGUUGUCUGAGCAUG	hsa-miR-767-5p
648	hsa-miR-768-3p	UCACAAUGCUGACACUCAAACUGCUGAC	hsa-miR-768-3p
649	hsa-miR-768-5p	GUUGGAGGAUGAAAGUACGGAGUGAU	hsa-miR-768-5p
650	hsa-miR-769-3p	CUGGGAUCUCCGGGGUCUUGGUU	hsa-miR-769-3p
651	hsa-miR-769-5p	UGAGACCUCUGGGUUCUGAGCU	hsa-miR-769-5p
652	hsa-miR-770-5p	UCCAGUACCACGUGUCAGGGCCA	hsa-miR-770-5p
653	hsa-miR-801	GAUUGCUCUGCGUGCGGAAUCGAC	hsa-miR-801
654	hsa-miR-802	CAGUAACAAAGAUUCAUCCUUGU	hsa-miR-802
655	hsa-miR-871	UAUUCAGAUUAGUGCCAGUCAUG	hsa-miR-871	mmu-miR-871
656	hsa-miR-872	AAGGUUACUUGUUAGUUCAGG	hsa-miR-872	mmu-miR-872	rno-miR-872
657	hsa-miR-873	GCAGGAACUUGUGAGUCUCCU	hsa-miR-873	mmu-miR-873	rno-miR-873
658	hsa-miR-874	CUGCCCUGGCCCGAGGGACCGA	hsa-miR-874	mmu-miR-874	rno-miR-874
659	hsa-miR-875-3p	CCUGGAAACACUGAGGUUGUG	hsa-miR-875-3p
660	hsa-miR-875-5p	UAUACCUCAGUUUUAUCAGGUG	hsa-miR-875-5p	mmu-miR-875-5p
661	hsa-miR-876-3p	UGGUGGUUUACAAAGUAAUUCA	hsa-miR-876-3p
662	hsa-miR-876-5p	UGGAUUUCUUUGUGAAUCACCA	hsa-miR-876-5p
663	hsa-miR-877	GUAGAGGAGAUGGCGCAGGG	hsa-miR-877	mmu-miR-877	rno-miR-877
664	hsa-miR-877*	UCCUCUUCUCCCUCCUCCCAGG	hsa-miR-877*
665	hsa-miR-885-3p	AGGCAGCGGGGUGUAGUGGAUA	hsa-miR-885-3p
666	hsa-miR-885-5p	UCCAUUACACUACCCUGCCUCU	hsa-miR-885-5p
667	hsa-miR-886-3p	CGCGGGUGCUUACUGACCCUU	hsa-miR-886-3p
668	hsa-miR-886-5p	CGGGUCGGAGUUAGCUCAAGCGG	hsa-miR-886-5p
669	hsa-miR-887	GUGAACGGGCGCCAUCCCGAGG	hsa-miR-887
670	hsa-miR-888	UACUCAAAAAGCUGUCAGUCA	hsa-miR-888
671	hsa-miR-888*	GACUGACACCUCUUUGGGUGAA	hsa-miR-888*
672	hsa-miR-889	UUAAUAUCGGACAACCAUUGU	hsa-miR-889
673	hsa-miR-890	UACUUGGAAAGGCAUCAGUUG	hsa-miR-890
674	hsa-miR-891a	UGCAACGAACCUGAGCCACUGA	hsa-miR-891a
675	hsa-miR-891b	UGCAACUUACCUGAGUCAUUGA	hsa-miR-891b
676	hsa-miR-892a	CACUGUGUCCUUUCUGCGUAG	hsa-miR-892a
677	hsa-miR-892b	CACUGGCUCCUUUCUGGGUAGA	hsa-miR-892b
678	hsa-miR-9	UCUUUGGUUAUCUAGCUGUAUGA	hsa-miR-9	mmu-miR-9	rno-miR-9		ggo-miR-9			ptr-miR-9	age-miR-9		lla-miR-9		mne-miR-9			mdo-miR-9			ssc-miR-9-1, ssc-miR-9-2
679	hsa-miR-9*	AUAAAGCUAGAUAACCGAAAGU	hsa-miR-9*	mmu-miR-9*	rno-miR-9*
680	hsa-miR-920	GGGGAGCUGUGGAAGCAGUA	hsa-miR-920
681	hsa-miR-921	CUAGUGAGGGACAGAACCAGGAUUC	hsa-miR-921
682	hsa-miR-922	GCAGCAGAGAAUAGGACUACGUC	hsa-miR-922
683	hsa-miR-923	GUCAGCGGAGGAAAAGAAACU	hsa-miR-923
684	hsa-miR-924	AGAGUCUUGUGAUGUCUUGC	hsa-miR-924
685	hsa-miR-92a	UAUUGCACUUGUCCCGGCCUGU	hsa-miR-92a				ggo-miR-92	ppa-miR-92	ppy-miR-92	ptr-miR-92	age-miR-92	lca-miR-92	lla-miR-92	mml-miR-92	mne-miR-92	sla-miR-92			bta-miR-92
686	hsa-miR-92a-1*	AGGUUGGGAUCGGUUGCAAUGCU	hsa-miR-92a-1*
687	hsa-miR-92a-2*	GGGUGGGGAUUUGUUGCAUUAC	hsa-miR-92a-2*
688	hsa-miR-92b	UAUUGCACUCGUCCCGGCCUCC	hsa-miR-92b	mmu-miR-92b	rno-miR-92b
689	hsa-miR-92b*	AGGGACGGGACGCGGUGCAGUG	hsa-miR-92b*
690	hsa-miR-93	CAAAGUGCUGUUCGUGCAGGUAG	hsa-miR-93	mmu-miR-93	rno-miR-93
691	hsa-miR-93*	ACUGCUGAGCUAGCACUUCCCG	hsa-miR-93*	mmu-miR-93*
692	hsa-miR-933	UGUGCGCAGGGAGACCUCUCCC	hsa-miR-933
693	hsa-miR-934	UGUCUACUACUGGAGACACUGG	hsa-miR-934																			fru-miR-96
694	hsa-miR-935	CCAGUUACCGCUUCCGCUACCGC	hsa-miR-935
695	hsa-miR-936	ACAGUAGAGGGAGGAAUCGCAG	hsa-miR-936
696	hsa-miR-937	AUCCGCGCUCUGACUCUCUGCC	hsa-miR-937
697	hsa-miR-938	UGCCCUUAAAGGUGAACCCAGU	hsa-miR-938
698	hsa-miR-939	UGGGGAGCUGAGGCUCUGGGGGUG	hsa-miR-939
699	hsa-miR-940	AAGGCAGGGCCCCCGCUCCCC	hsa-miR-940
700	hsa-miR-941	CACCCGGCUGUGUGCACAUGUGC	hsa-miR-941
701	hsa-miR-942	UCUUCUCUGUUUUGGCCAUGUG	hsa-miR-942
702	hsa-miR-943	CUGACUGUUGCCGUCCUCCAG	hsa-miR-943
703	hsa-miR-944	AAAUUAUUGUACAUCGGAUGAG	hsa-miR-944
704	hsa-miR-95	UUCAACGGGUAUUUAUUGAGCA	hsa-miR-95				ggo-miR-95	ppa-miR-95	ppy-miR-95	ptr-miR-95			lla-miR-95			sla-miR-95					ssc-miR-95
705	hsa-miR-96	UUUGGCACUAGCACAUUUUUGCU	hsa-miR-96	mmu-miR-96	rno-miR-96													mdo-miR-96
706	hsa-miR-96*	AAUCAUGUGCAGUGCCAAUAUG	hsa-miR-96*
707	hsa-miR-98	UGAGGUAGUAAGUUGUAUUGUU	hsa-miR-98	mmu-miR-98	rno-miR-98		ggo-miR-98	ppa-miR-98	ppy-miR-98	ptr-miR-98	age-miR-98			mml-miR-98					bta-miR-98
708	hsa-miR-99a	AACCCGUAGAUCCGAUCUUGUG	hsa-miR-99a	mmu-miR-99a	rno-miR-99a		ggo-miR-99a	ppa-miR-99a	ppy-miR-99a	ptr-miR-99a			lla-miR-99a	mml-miR-99a	mne-miR-99a
709	hsa-miR-99a*	CAAGCUCGCUUCUAUGGGUCUG	hsa-miR-99a*
710	hsa-miR-99b	CACCCGUAGAACCGACCUUGCG	hsa-miR-99b	mmu-miR-99b	rno-miR-99b														bta-miR-99b
711	hsa-miR-99b*	CAAGCUCGUGUCUGUGGGUCCG	hsa-miR-99b*	mmu-miR-99b*	rno-miR-99b*
712	mmu-let-7a*	CUAUACAAUCUACUGUCUUUCC		mmu-let-7a*, mmu-let-7c-2*
713	mmu-let-7c-1*	CUGUACAACCUUCUAGCUUUCC		mmu-let-7c-1*
714	mmu-let-7g*	ACUGUACAGGCCACUGCCUUGC		mmu-let-7g*
715	mmu-miR-101a*	UCAGUUAUCACAGUGCUGAUGC		mmu-miR-101a*	rno-miR-101a*
716	mmu-miR-101b	UACAGUACUGUGAUAGCUGAA		mmu-miR-101b	rno-miR-101b
717	mmu-miR-105	CCAAGUGCUCAGAUGCUUGUGGU		mmu-miR-105
718	mmu-miR-106a	CAAAGUGCUAACAGUGCAGGUAG		mmu-miR-106a
719	mmu-miR-10b*	CAGAUUCGAUUCUAGGGGAAUA		mmu-miR-10b*
720	mmu-miR-125b*	ACAAGUCAGGUUCUUGGGACCU		mmu-miR-125b*
721	mmu-miR-130b*	ACUCUUUCCCUGUUGCACUACU		mmu-miR-130b*
722	mmu-miR-133a*	GCUGGUAAAAUGGAACCAAAU		mmu-miR-133a*
723	mmu-miR-136	ACUCCAUUUGUUUUGAUGAUGG		mmu-miR-136
724	mmu-miR-136*	AUCAUCGUCUCAAAUGAGUCUU		mmu-miR-136*
725	mmu-miR-138*	CGGCUACUUCACAACACCAGGG		mmu-miR-138*	rno-miR-138*
726	mmu-miR-139-3p	UGGAGACGCGGCCCUGUUGGAG		mmu-miR-139-3p	rno-miR-139-3p
727	mmu-miR-141*	CAUCUUCCAGUGCAGUGUUGGA		mmu-miR-141*
728	mmu-miR-145*	AUUCCUGGAAAUACUGUUCUUG		mmu-miR-145*
729	mmu-miR-146b*	GCCCUAGGGACUCAGUUCUGGU		mmu-miR-146b*
730	mmu-miR-150*	CUGGUACAGGCCUGGGGGAUAG		mmu-miR-150*
731	mmu-miR-151-3p	CUAGACUGAGGCUCCUUGAGG		mmu-miR-151-3p	rno-miR-151*
732	mmu-miR-155	UUAAUGCUAAUUGUGAUAGGGGU		mmu-miR-155
733	mmu-miR-15a*	CAGGCCAUACUGUGCUGCCUCA		mmu-miR-15a*
734	mmu-miR-16*	CCAGUAUUGACUGUGCUGCUGA		mmu-miR-16*
735	mmu-miR-17*	ACUGCAGUGAGGGCACUUGUAG		mmu-miR-17*																		fru-miR-7
736	mmu-miR-181a-2*	ACCGACCGUUGACUGUACCUUG		mmu-miR-181a-2*
737	mmu-miR-182	UUUGGCAAUGGUAGAACUCACACCG		mmu-miR-182	rno-miR-182
738	mmu-miR-186*	GCCCUAAGGUGAAUUUUUUGGG		mmu-miR-186*
739	mmu-miR-18a*	ACUGCCCUAAGUGCUCCUUCUG		mmu-miR-18a*
740	mmu-miR-18b	UAAGGUGCAUCUAGUGCUGUUAG		mmu-miR-18b
741	mmu-miR-191*	GCUGCACUUGGAUUUCGUUCCC		mmu-miR-191*
742	mmu-miR-193*	UGGGUCUUUGCGGGCAAGAUGA		mmu-miR-193*	rno-miR-193*
743	mmu-miR-193b	AACUGGCCCACAAAGUCCCGCU		mmu-miR-193b																		fru-miR-26
744	mmu-miR-196a*	UCGGCAACAAGAAACUGCCUGA		mmu-miR-196a*	rno-miR-196a*
745	mmu-miR-199b*	CCCAGUGUUUAGACUACCUGUUC		mmu-miR-199b*
746	mmu-miR-19a*	UAGUUUUGCAUAGUUGCACUAC		mmu-miR-19a*
747	mmu-miR-201	UACUCAGUAAGGCAUUGUUCUU		mmu-miR-201
748	mmu-miR-202-3p	AGAGGUAUAGCGCAUGGGAAGA		mmu-miR-202-3p
749	mmu-miR-202-5p	UUCCUAUGCAUAUACUUCUUU		mmu-miR-202-5p																		fru-miR-92
750	mmu-miR-203*	AGUGGUUCUUGACAGUUCAACA		mmu-miR-203*
751	mmu-miR-207	GCUUCUCCUGGCUCUCCUCCCUC		mmu-miR-207
752	mmu-miR-20a*	ACUGCAUUACGAGCACUUAAAG		mmu-miR-20a*																		fru-miR-196a
753	mmu-miR-20b*	ACUGCAGUGUGAGCACUUCUAG		mmu-miR-20b*
754	mmu-miR-21*	CAACAGCAGUCGAUGGGCUGUC		mmu-miR-21*	rno-miR-21*
755	mmu-miR-211	UUCCCUUUGUCAUCCUUUGCCU		mmu-miR-211	rno-miR-211									mml-miR-211
756	mmu-miR-212	UAACAGUCUCCAGUCACGGCCA		mmu-miR-212	rno-miR-212
757	mmu-miR-215	AUGACCUAUGAUUUGACAGAC		mmu-miR-215	rno-miR-215
758	mmu-miR-217	UACUGCAUCAGGAACUGACUGGA		mmu-miR-217
759	mmu-miR-218-1*	AAACAUGGUUCCGUCAAGCACC		mmu-miR-218-1*
760	mmu-miR-220	CCACCACAGUGUCAGACACUU		mmu-miR-220
761	mmu-miR-224	UAAGUCACUAGUGGUUCCGUU		mmu-miR-224
762	mmu-miR-24-1*	GUGCCUACUGAGCUGAUAUCAGU		mmu-miR-24-1*				ppa-miR-189	ppy-miR-189					mml-miR-189	mne-miR-189
763	mmu-miR-24-2*	GUGCCUACUGAGCUGAAACAGU		mmu-miR-24-2*	rno-miR-24-2*
764	mmu-miR-28*	CACUAGAUUGUGAGCUGCUGGA		mmu-miR-28*
765	mmu-miR-290-3p	AAAGUGCCGCCUAGUUUUAAGCCC		mmu-miR-290-3p
766	mmu-miR-290-5p	ACUCAAACUAUGGGGGCACUUU		mmu-miR-290-5p
767	mmu-miR-291a-3p	AAAGUGCUUCCACUUUGUGUGC		mmu-miR-291a-3p
768	mmu-miR-291a-5p	CAUCAAAGUGGAGGCCCUCUCU		mmu-miR-291a-5p	rno-miR-291a-5p
769	mmu-miR-291b-3p	AAAGUGCAUCCAUUUUGUUUGU		mmu-miR-291b-3p
770	mmu-miR-291b-5p	GAUCAAAGUGGAGGCCCUCUCC		mmu-miR-291b-5p
771	mmu-miR-292-3p	AAAGUGCCGCCAGGUUUUGAGUGU		mmu-miR-292-3p
772	mmu-miR-292-5p	ACUCAAACUGGGGGCUCUUUUG		mmu-miR-292-5p	rno-miR-292-5p
773	mmu-miR-293	AGUGCCGCAGAGUUUGUAGUGU		mmu-miR-293
774	mmu-miR-293*	ACUCAAACUGUGUGACAUUUUG		mmu-miR-293*
775	mmu-miR-294	AAAGUGCUUCCCUUUUGUGUGU		mmu-miR-294
776	mmu-miR-294*	ACUCAAAAUGGAGGCCCUAUCU		mmu-miR-294*
777	mmu-miR-295	AAAGUGCUACUACUUUUGAGUCU		mmu-miR-295
778	mmu-miR-295*	ACUCAAAUGUGGGGCACACUUC		mmu-miR-295*																		fru-miR-187
779	mmu-miR-297a	AUGUAUGUGUGCAUGUGCAUGU		mmu-miR-297a
780	mmu-miR-297a*	UAUACAUACACACAUACCCAUA		mmu-miR-297a*, mmu-miR-297b-3p, mmu-miR-297c*																		fru-miR-200b
781	mmu-miR-297b-5p	AUGUAUGUGUGCAUGAACAUGU		mmu-miR-297b-5p																		fru-miR-203
782	mmu-miR-297c	AUGUAUGUGUGCAUGUACAUGU		mmu-miR-297c
783	mmu-miR-298	GGCAGAGGAGGGCUGUUCUUCCC		mmu-miR-298	rno-miR-298
784	mmu-miR-299	UAUGUGGGACGGUAAACCGCUU		mmu-miR-299
785	mmu-miR-29b*	GCUGGUUUCAUAUGGUGGUUUA		mmu-miR-29b*
786	mmu-miR-300	UAUGCAAGGGCAAGCUCUCUUC		mmu-miR-300	rno-miR-300-3p
787	mmu-miR-300*	UUGAAGAGAGGUUAUCCUUUGU		mmu-miR-300*	rno-miR-300-5p
788	mmu-miR-301b	CAGUGCAAUGGUAUUGUCAAAGC		mmu-miR-301b	rno-miR-301b
789	mmu-miR-302a*	ACUUAAACGUGGUUGUACUUGC		mmu-miR-302a*
790	mmu-miR-302b*	ACUUUAACAUGGGAAUGCUUUCU		mmu-miR-302b*
791	mmu-miR-302c	AAGUGCUUCCAUGUUUCAGUGG		mmu-miR-302c
792	mmu-miR-302c*	GCUUUAACAUGGGGUUACCUGC		mmu-miR-302c*
793	mmu-miR-30b*	CUGGGAUGUGGAUGUUUACGUC		mmu-miR-30b*	rno-miR-30b-3p
794	mmu-miR-31	AGGCAAGAUGCUGGCAUAGCUG		mmu-miR-31	rno-miR-31
795	mmu-miR-31*	UGCUAUGCCAACAUAUUGCCAUC		mmu-miR-31*
796	mmu-miR-322	CAGCAGCAAUUCAUGUUUUGGA		mmu-miR-322	rno-miR-322
797	mmu-miR-322*	AAACAUGAAGCGCUGCAACAC		mmu-miR-322*
798	mmu-miR-324-3p	CCACUGCCCCAGGUGCUGCU		mmu-miR-324-3p																		fru-let-7i
799	mmu-miR-325	UUUAUUGAGCACCUCCUAUCAA		mmu-miR-325	rno-miR-325-3p
800	mmu-miR-325*	CCUAGUAGGUGCUCAGUAAGUGU		mmu-miR-325*	rno-miR-325-5p
801	mmu-miR-326	CCUCUGGGCCCUUCCUCCAGU		mmu-miR-326	rno-miR-326
802	mmu-miR-327	ACUUGAGGGGCAUGAGGAU		mmu-miR-327																		fru-miR-10b
803	mmu-miR-329	AACACACCCAGCUAACCUUUUU		mmu-miR-329	rno-miR-329																	fru-miR-122
804	mmu-miR-330*	GCAAAGCACAGGGCCUGCAGAGA		mmu-miR-330*	rno-miR-330*
805	mmu-miR-337-3p	UUCAGCUCCUAUAUGAUGCCU		mmu-miR-337-3p
806	mmu-miR-337-5p	GAACGGCGUCAUGCAGGAGUU		mmu-miR-337-5p
807	mmu-miR-339-3p	UGAGCGCCUCGGCGACAGAGCCG		mmu-miR-339-3p
808	mmu-miR-341	UCGGUCGAUCGGUCGGUCGGU		mmu-miR-341	rno-miR-341
809	mmu-miR-342-5p	AGGGGUGCUAUCUGUGAUUGAG		mmu-miR-342-5p	rno-miR-342-5p
810	mmu-miR-343	UCUCCCUUCAUGUGCCCAGA		mmu-miR-343
811	mmu-miR-344	UGAUCUAGCCAAAGCCUGACUGU		mmu-miR-344
812	mmu-miR-345-3p	CCUGAACUAGGGGUCUGGAGAC		mmu-miR-345-3p
813	mmu-miR-345-5p	GCUGACCCCUAGUCCAGUGCUU		mmu-miR-345-5p
814	mmu-miR-346	UGUCUGCCCGAGUGCCUGCCUCU		mmu-miR-346
815	mmu-miR-34b-3p	AAUCACUAACUCCACUGCCAUC		mmu-miR-34b-3p
816	mmu-miR-34b-5p	AGGCAGUGUAAUUAGCUGAUUGU		mmu-miR-34b-5p
817	mmu-miR-34c*	AAUCACUAACCACACAGCCAGG		mmu-miR-34c*	rno-miR-34c*
818	mmu-miR-350	UUCACAAAGCCCAUACACUUUC		mmu-miR-350
819	mmu-miR-351	UCCCUGAGGAGCCCUUUGAGCCUG		mmu-miR-351																		fru-miR-193
820	mmu-miR-362-3p	AACACACCUGUUCAAGGAUUCA		mmu-miR-362-3p
821	mmu-miR-362-5p	AAUCCUUGGAACCUAGGUGUGAAU		mmu-miR-362-5p
822	mmu-miR-374*	GGUUGUAUUAUCAUUGUCCGAG		mmu-miR-374*
823	mmu-miR-376a	AUCGUAGAGGAAAAUCCACGU		mmu-miR-376a	rno-miR-376a
824	mmu-miR-376a*	GGUAGAUUCUCCUUCUAUGAGU		mmu-miR-376a*
825	mmu-miR-376b	AUCAUAGAGGAACAUCCACUU		mmu-miR-376b	rno-miR-376b-3p
826	mmu-miR-376b*	GUGGAUAUUCCUUCUAUGGUUA		mmu-miR-376b*	rno-miR-376b-5p
827	mmu-miR-376c	AACAUAGAGGAAAUUUCACGU		mmu-miR-376c	rno-miR-376c
828	mmu-miR-376c*	GUGGAUAUUCCUUCUAUGUUUA		mmu-miR-376c*
829	mmu-miR-380-3p	UAUGUAGUAUGGUCCACAUCUU		mmu-miR-380-3p
830	mmu-miR-380-5p	AUGGUUGACCAUAGAACAUGCG		mmu-miR-380-5p	rno-miR-380
831	mmu-miR-382*	UCAUUCACGGACAACACUUUUU		mmu-miR-382*
832	mmu-miR-383	AGAUCAGAAGGUGACUGUGGCU		mmu-miR-383	rno-miR-383
833	mmu-miR-384-3p	AUUCCUAGAAAUUGUUCACAAU		mmu-miR-384-3p	rno-miR-384-3p
834	mmu-miR-384-5p	UGUAAACAAUUCCUAGGCAAUGU		mmu-miR-384-5p	rno-miR-384-5p																	fru-miR-23a
835	mmu-miR-412	UUCACCUGGUCCACUAGCCG		mmu-miR-412
836	mmu-miR-425*	AUCGGGAAUGUCGUGUCCGCC		mmu-miR-425*
837	mmu-miR-429	UAAUACUGUCUGGUAAUGCCGU		mmu-miR-429	rno-miR-429												cfa-miR-429
838	mmu-miR-433*	UACGGUGAGCCUGUCAUUAUUC		mmu-miR-433*																		fru-miR-29a
839	mmu-miR-434-3p	UUUGAACCAUCACUCGACUCCU		mmu-miR-434-3p	rno-miR-434
840	mmu-miR-434-5p	GCUCGACUCAUGGUUUGAACCA		mmu-miR-434-5p
841	mmu-miR-449b	AGGCAGUGUUGUUAGCUGGC		mmu-miR-449b
842	mmu-miR-449c	AGGCAGUGCAUUGCUAGCUGG		mmu-miR-449c
843	mmu-miR-450a-3p	AUUGGGGAUGCUUUGCAUUCAU		mmu-miR-450a-3p
844	mmu-miR-450b-3p	AUUGGGAACAUUUUGCAUGCAU		mmu-miR-450b-3p
845	mmu-miR-450b-5p	UUUUGCAGUAUGUUCCUGAAUA		mmu-miR-450b-5p
846	mmu-miR-452	UGUUUGCAGAGGAAACUGAGAC		mmu-miR-452
847	mmu-miR-453	AGGUUGCCUCAUAGUGAGCUUGCA		mmu-miR-453
848	mmu-miR-455	GCAGUCCACGGGCAUAUACAC		mmu-miR-455
849	mmu-miR-463	UGAUAGACACCAUAUAAGGUAG		mmu-miR-463
850	mmu-miR-463*	UACCUAAUUUGUUGUCCAUCAU		mmu-miR-463*
851	mmu-miR-464	UACCAAGUUUAUUCUGUGAGAUA		mmu-miR-464
852	mmu-miR-465a-3p	GAUCAGGGCCUUUCUAAGUAGA		mmu-miR-465a-3p, mmu-miR-465b-3p, mmu-miR-465c-3p
853	mmu-miR-465a-5p	UAUUUAGAAUGGCACUGAUGUGA		mmu-miR-465a-5p
854	mmu-miR-465b-5p	UAUUUAGAAUGGUGCUGAUCUG		mmu-miR-465b-5p
855	mmu-miR-465c-5p	UAUUUAGAAUGGCGCUGAUCUG		mmu-miR-465c-5p
856	mmu-miR-466a-3p	UAUACAUACACGCACACAUAAGA		mmu-miR-466a-3p, mmu-miR-466b-3p, mmu-miR-466c-3p, mmu-miR-466e-3p
857	mmu-miR-466a-5p	UAUGUGUGUGUACAUGUACAUA		mmu-miR-466a-5p
858	mmu-miR-466b-3-3p	AAUACAUACACGCACACAUAAGA		mmu-miR-466b-3-3p
859	mmu-miR-466b-5p	GAUGUGUGUGUACAUGUACAUG		mmu-miR-466b-5p
860	mmu-miR-466c-5p	GAUGUGUGUGUGCAUGUACAUA		mmu-miR-466c-5p
861	mmu-miR-466d-3p	UAUACAUACACGCACACAUAG		mmu-miR-466d-3p
862	mmu-miR-466d-5p	UGUGUGUGCGUACAUGUACAUG		mmu-miR-466d-5p
863	mmu-miR-466e-5p	GAUGUGUGUGUACAUGUACAUA		mmu-miR-466e-5p
864	mmu-miR-466f-3p	CAUACACACACACAUACACAC		mmu-miR-466f-3p
865	mmu-miR-466f-5p	UACGUGUGUGUGCAUGUGCAUG		mmu-miR-466f-5p
866	mmu-miR-466g	AUACAGACACAUGCACACACA		mmu-miR-466g
867	mmu-miR-466h	UGUGUGCAUGUGCUUGUGUGUA		mmu-miR-466h
868	mmu-miR-467a	UAAGUGCCUGCAUGUAUAUGCG		mmu-miR-467a
869	mmu-miR-467a*	AUAUACAUACACACACCUACAC		mmu-miR-467a*, mmu-miR-467d*
870	mmu-miR-467b	GUAAGUGCCUGCAUGUAUAUG		mmu-miR-467b																		fru-let-7d
871	mmu-miR-467b*	AUAUACAUACACACACCAACAC		mmu-miR-467b*																		fru-let-7e
872	mmu-miR-467c	UAAGUGCGUGCAUGUAUAUGUG		mmu-miR-467c																		fru-let-7g
873	mmu-miR-467d	UAAGUGCGCGCAUGUAUAUGCG		mmu-miR-467d																		fru-let-7h
874	mmu-miR-467e	AUAAGUGUGAGCAUGUAUAUGU		mmu-miR-467e
875	mmu-miR-467e*	AUAUACAUACACACACCUAUAU		mmu-miR-467e*																		fru-miR-1
876	mmu-miR-468	UAUGACUGAUGUGCGUGUGUCUG		mmu-miR-468																		fru-miR-101b
877	mmu-miR-469	UGCCUCUUUCAUUGAUCUUGGUGUCC		mmu-miR-469
878	mmu-miR-470	UUCUUGGACUGGCACUGGUGAGU		mmu-miR-470
879	mmu-miR-470*	AACCAGUACCUUUCUGAGAAGA		mmu-miR-470*																		fru-miR-10c
880	mmu-miR-471	UACGUAGUAUAGUGCUUUUCAC		mmu-miR-471	rno-miR-471
881	mmu-miR-483	AAGACGGGAGAAGAGAAGGGAG		mmu-miR-483
882	mmu-miR-483*	UCACUCCUCCCCUCCCGUCUU		mmu-miR-483*																		fru-miR-124
883	mmu-miR-485*	AGUCAUACACGGCUCUCCUCUC		mmu-miR-485*																		fru-miR-125a
884	mmu-miR-488	UUGAAAGGCUGUUUCUUGGUC		mmu-miR-488	rno-miR-488
885	mmu-miR-488*	CCCAGAUAAUAGCACUCUCAA		mmu-miR-488*
886	mmu-miR-489	AAUGACACCACAUAUAUGGCAGC		mmu-miR-489																		fru-miR-130
887	mmu-miR-493	UGAAGGUCCUACUGUGUGCCAGG		mmu-miR-493
888	mmu-miR-497	CAGCAGCACACUGUGGUUUGUA		mmu-miR-497	rno-miR-497														bta-miR-497			fru-miR-133
889	mmu-miR-500	AAUGCACCUGGGCAAGGGUUCA		mmu-miR-500	rno-miR-500
890	mmu-miR-501-3p	AAUGCACCCGGGCAAGGAUUUG		mmu-miR-501-3p
891	mmu-miR-501-5p	AAUCCUUUGUCCCUGGGUGAAA		mmu-miR-501-5p	rno-miR-501
892	mmu-miR-503	UAGCAGCGGGAACAGUACUGCAG		mmu-miR-503	rno-miR-503
893	mmu-miR-503*	GAGUAUUGUUUCCACUGCCUGG		mmu-miR-503*																		fru-miR-135b
894	mmu-miR-505	CGUCAACACUUGCUGGUUUUCU		mmu-miR-505																		fru-miR-135a
895	mmu-miR-509-3p	UGAUUGACAUUUCUGUAAUGG		mmu-miR-509-3p																		fru-miR-137
896	mmu-miR-509-5p	UACUCCAGAAUGUGGCAAUCAU		mmu-miR-509-5p																		fru-miR-138
897	mmu-miR-511	AUGCCUUUUGCUCUGCACUCA		mmu-miR-511
898	mmu-miR-540-3p	AGGUCAGAGGUCGAUCCUGG		mmu-miR-540-3p	rno-miR-540
899	mmu-miR-540-5p	CAAGGGUCACCCUCUGACUCUGU		mmu-miR-540-5p
900	mmu-miR-541	AAGGGAUUCUGAUGUUGGUCACACU		mmu-miR-541	rno-miR-541																	fru-miR-142a
901	mmu-miR-542-5p	CUCGGGGAUCAUCAUGUCACGA		mmu-miR-542-5p	rno-miR-542-5p
902	mmu-miR-544	AUUCUGCAUUUUUAGCAAGCUC		mmu-miR-544
903	mmu-miR-546	AUGGUGGCACGGAGUC		mmu-miR-546																		fru-miR-144
904	mmu-miR-547	CUUGGUACAUCUUUGAGUGAG		mmu-miR-547
905	mmu-miR-582-3p	CCUGUUGAACAACUGAACCCAA		mmu-miR-582-3p
906	mmu-miR-582-5p	UACAGUUGUUCAACCAGUUACU		mmu-miR-582-5p
907	mmu-miR-592	AUUGUGUCAAUAUGCGAUGAUGU		mmu-miR-592																		fru-miR-148
908	mmu-miR-598	UACGUCAUCGUCGUCAUCGUUA		mmu-miR-598	rno-miR-598-3p
909	mmu-miR-654-5p	UGGUAAGCUGCAGAACAUGUGU		mmu-miR-654-5p
910	mmu-miR-665	ACCAGGAGGCUGAGGUCCCU		mmu-miR-665																		fru-miR-153b
911	mmu-miR-666-3p	GGCUGCAGCGUGAUCGCCUGCU		mmu-miR-666-3p
912	mmu-miR-666-5p	AGCGGGCACAGCUGUGAGAGCC		mmu-miR-666-5p
913	mmu-miR-667	UGACACCUGCCACCCAGCCCAAG		mmu-miR-667
914	mmu-miR-668	UGUCACUCGGCUCGGCCCACUACC		mmu-miR-668
915	mmu-miR-669a	AGUUGUGUGUGCAUGUUCAUGU		mmu-miR-669a
916	mmu-miR-669b	AGUUUUGUGUGCAUGUGCAUGU		mmu-miR-669b																		fru-miR-16
917	mmu-miR-669c	AUAGUUGUGUGUGGAUGUGUGU		mmu-miR-669c
918	mmu-miR-670	AUCCCUGAGUGUAUGUGGUGAA		mmu-miR-670																		fru-miR-17
919	mmu-miR-673-3p	UCCGGGGCUGAGUUCUGUGCACC		mmu-miR-673-3p
920	mmu-miR-673-5p	CUCACAGCUCUGGUCCUUGGAG		mmu-miR-673-5p
921	mmu-miR-674*	CACAGCUCCCAUCUCAGAACAA		mmu-miR-674*	rno-miR-674-3p
922	mmu-miR-675-3p	CUGUAUGCCCUAACCGCUCAGU		mmu-miR-675-3p
923	mmu-miR-675-5p	UGGUGCGGAAAGGGCCCACAGU		mmu-miR-675-5p
924	mmu-miR-676	CCGUCCUGAGGUUGUUGAGCU		mmu-miR-676
925	mmu-miR-676*	ACUCUACAACCUUAGGACUUGC		mmu-miR-676*
926	mmu-miR-677	UUCAGUGAUGAUUAGCUUCUGA		mmu-miR-677																		fru-miR-192
927	mmu-miR-678	GUCUCGGUGCAAGGACUGGAGG		mmu-miR-678
928	mmu-miR-679	GGACUGUGAGGUGACUCUUGGU		mmu-miR-679																		fru-miR-194
929	mmu-miR-680	GGGCAUCUGCUGACAUGGGGG		mmu-miR-680
930	mmu-miR-681	CAGCCUCGCUGGCAGGCAGCU		mmu-miR-681																		fru-miR-196b
931	mmu-miR-682	CUGCAGUCACAGUGAAGUCUG		mmu-miR-682
932	mmu-miR-683	CCUGCUGUAAGCUGUGUCCUC		mmu-miR-683
933	mmu-miR-684	AGUUUUCCCUUCAAGUCAA		mmu-miR-684
934	mmu-miR-685	UCAAUGGCUGAGGUGAGGCAC		mmu-miR-685
935	mmu-miR-686	AUUGCUUCCCAGACGGUGAAGA		mmu-miR-686
936	mmu-miR-687	CUAUCCUGGAAUGCAGCAAUGA		mmu-miR-687																		fru-miR-202
937	mmu-miR-688	UCGCAGGCGACUACUUAUUC		mmu-miR-688
938	mmu-miR-689	CGUCCCCGCUCGGCGGGGUCC		mmu-miR-689
939	mmu-miR-690	AAAGGCUAGGCUCACAACCAAA		mmu-miR-690
940	mmu-miR-691	AUUCCUGAAGAGAGGCAGAAAA		mmu-miR-691
941	mmu-miR-692	AUCUCUUUGAGCGCCUCACUC		mmu-miR-692
942	mmu-miR-693-3p	GCAGCUUUCAGAUGUGGCUGUAA		mmu-miR-693-3p																		fru-miR-21
943	mmu-miR-693-5p	CAGCCACAUCCGAAAGUUUUC		mmu-miR-693-5p																		fru-miR-210
944	mmu-miR-694	CUGAAAAUGUUGCCUGAAG		mmu-miR-694
945	mmu-miR-695	AGAUUGGGCAUAGGUGACUGAA		mmu-miR-695																		fru-miR-212
946	mmu-miR-696	GCGUGUGCUUGCUGUGGG		mmu-miR-696
947	mmu-miR-697	AACAUCCUGGUCCUGUGGAGA		mmu-miR-697																		fru-miR-216b
948	mmu-miR-698	CAUUCUCGUUUCCUUCCCU		mmu-miR-698																		fru-miR-217
949	mmu-miR-699	AGGCAGUGCGACCUGGCUCG		mmu-miR-699																		fru-miR-218a
950	mmu-miR-700	CACGCGGGAACCGAGUCCACC		mmu-miR-700																		fru-miR-218b
951	mmu-miR-701	UUAGCCGCUGAAAUAGAUGGA		mmu-miR-701																		fru-miR-219
952	mmu-miR-702	UGCCCACCCUUUACCCCGCUC		mmu-miR-702
953	mmu-miR-703	AAAACCUUCAGAAGGAAAGAA		mmu-miR-703																		fru-miR-22a
954	mmu-miR-704	AGACAUGUGCUCUGCUCCUAG		mmu-miR-704																		fru-miR-22b
955	mmu-miR-705	GGUGGGAGGUGGGGUGGGCA		mmu-miR-705																		fru-miR-23b
956	mmu-miR-706	AGAGAAACCCUGUCUCAAAAAA		mmu-miR-706
957	mmu-miR-707	CAGUCAUGCCGCUUGCCUACG		mmu-miR-707
958	mmu-miR-709	GGAGGCAGAGGCAGGAGGA		mmu-miR-709																		fru-miR-27b
959	mmu-miR-710	CCAAGUCUUGGGGAGAGUUGAG		mmu-miR-710																		fru-miR-27c
960	mmu-miR-711	GGGACCCGGGGAGAGAUGUAAG		mmu-miR-711
961	mmu-miR-712	CUCCUUCACCCGGGCGGUACC		mmu-miR-712
962	mmu-miR-712*	UGCGAGUCACCCCCGGGUGUUG		mmu-miR-712*																		fru-miR-27e
963	mmu-miR-713	UGCACUGAAGGCACACAGC		mmu-miR-713																		fru-miR-29b
964	mmu-miR-714	CGACGAGGGCCGGUCGGUCGC		mmu-miR-714
965	mmu-miR-715	CUCCGUGCACACCCCCGCGUG		mmu-miR-715
966	mmu-miR-717	CUCAGACAGAGAUACCUUCUCU		mmu-miR-717																		fru-miR-301
967	mmu-miR-718	CUUCCGCCCGGCCGGGUGUCG		mmu-miR-718
968	mmu-miR-719	AUCUCGGCUACAGAAAAAUGUU		mmu-miR-719
969	mmu-miR-720	AUCUCGCUGGGGCCUCCA		mmu-miR-720
970	mmu-miR-721	CAGUGCAAUUAAAAGGGGGAA		mmu-miR-721
971	mmu-miR-741	UGAGAGAUGCCAUUCUAUGUAGA		mmu-miR-741																		fru-miR-338
972	mmu-miR-742	GAAAGCCACCAUGCUGGGUAAA		mmu-miR-742
973	mmu-miR-742*	UACUCACAUGGUUGCUAAUCA		mmu-miR-742*
974	mmu-miR-743a	GAAAGACACCAAGCUGAGUAGA		mmu-miR-743a																		fru-miR-375
975	mmu-miR-743b-3p	GAAAGACAUCAUGCUGAAUAGA		mmu-miR-743b-3p
976	mmu-miR-743b-5p	UGUUCAGACUGGUGUCCAUCA		mmu-miR-743b-5p
977	mmu-miR-758	UUUGUGACCUGGUCCACUA		mmu-miR-758
978	mmu-miR-759	GCAGAGUGCAAACAAUUUUGAC		mmu-miR-759
979	mmu-miR-761	GCAGCAGGGUGAAACUGACACA		mmu-miR-761
980	mmu-miR-762	GGGGCUGGGGCCGGGACAGAGC		mmu-miR-762
981	mmu-miR-763	CCAGCUGGGAAGAACCAGUGGC		mmu-miR-763
982	mmu-miR-764-3p	AGGAGGCCAUAGUGGCAACUGU		mmu-miR-764-3p																		fru-miR-455
983	mmu-miR-764-5p	GGUGCUCACAUGUCCUCCU		mmu-miR-764-5p
984	mmu-miR-770-3p	CGUGGGCCUGACGUGGAGCUGG		mmu-miR-770-3p
985	mmu-miR-770-5p	AGCACCACGUGUCUGGGCCACG		mmu-miR-770-5p	rno-miR-770
986	mmu-miR-7b	UGGAAGACUUGUGAUUUUGUUGU		mmu-miR-7b	rno-miR-7b
987	mmu-miR-801	GAUUGCUGUGCGUGCGGAAUCGAC		mmu-miR-801
988	mmu-miR-802	UCAGUAACAAAGAUUCAUCCUU		mmu-miR-802
989	mmu-miR-804	UGUGAGUUGUUCCUCACCUGGA		mmu-miR-804																		fru-miR-460
990	mmu-miR-805	GAAUUGAUCAGGACAUAGGG		mmu-miR-805
991	mmu-miR-872*	UGAACUAUUGCAGUAGCCUCCU		mmu-miR-872*	rno-miR-872*
992	mmu-miR-875-3p	CCUGAAAAUACUGAGGCUAUG		mmu-miR-875-3p
993	mmu-miR-876-3p	UAGUGGUUUACAAAGUAAUUCA		mmu-miR-876-3p																		fru-miR-489
994	mmu-miR-876-5p	UGGAUUUCUCUGUGAAUCACUA		mmu-miR-876-5p
995	mmu-miR-877*	UGUCCUCUUCUCCCUCCUCCCA		mmu-miR-877*
996	mmu-miR-878-3p	GCAUGACACCACACUGGGUAGA		mmu-miR-878-3p
997	mmu-miR-878-5p	UAUCUAGUUGGAUGUCAAGACA		mmu-miR-878-5p
998	mmu-miR-879	AGAGGCUUAUAGCUCUAAGCC		mmu-miR-879	rno-miR-879
999	mmu-miR-879*	GCUUAUGGCUUCAAGCUUUCGG		mmu-miR-879*
1000	mmu-miR-880	UACUCCAUCCUCUCUGAGUAGA		mmu-miR-880
1001	mmu-miR-881	AACUGUGUCUUUUCUGAAUAGA		mmu-miR-881
1002	mmu-miR-881*	CAGAGAGAUAACAGUCACAUCU		mmu-miR-881*
1003	mmu-miR-882	AGGAGAGAGUUAGCGCAUUAGU		mmu-miR-882
1004	mmu-miR-883a-3p	UAACUGCAACAGCUCUCAGUAU		mmu-miR-883a-3p
1005	mmu-miR-883a-5p	UGCUGAGAGAAGUAGCAGUUAC		mmu-miR-883a-5p
1006	mmu-miR-883b-3p	UAACUGCAACAUCUCUCAGUAU		mmu-miR-883b-3p	rno-miR-883
1007	mmu-miR-883b-5p	UACUGAGAAUGGGUAGCAGUCA		mmu-miR-883b-5p
1008	mmu-miR-92a	UAUUGCACUUGUCCCGGCCUG		mmu-miR-92a	rno-miR-92a													mdo-miR-92
1009	mmu-miR-92a*	AGGUGGGGAUUGGUGGCAUUAC		mmu-miR-92a*
1010	rno-miR-1	UGGAAUGUAAAGAAGUGUGUAU			rno-miR-1
1011	rno-miR-1*	GCACAUACUUCUUUAUGUACCC			rno-miR-1*
1012	rno-miR-10b	CCCUGUAGAACCGAAUUUGUGU			rno-miR-10b
1013	rno-miR-125b*	ACAAGUCAGGCUCUUGGGACCU			rno-miR-125b*
1014	rno-miR-135a*	UGUAGGGAUGGAAGCCAUGAAA			rno-miR-135a*
1015	rno-miR-143	UGAGAUGAAGCACUGUAGCUCA			rno-miR-143		ggo-miR-143	ppa-miR-143	ppy-miR-143	ptr-miR-143			lla-miR-143
1016	rno-miR-148b-5p	GAAGUUCUGUUAUACACUCAGG			rno-miR-148b-5p
1017	rno-miR-17-3p	ACUGCAGUGAAGGCACUUGUGG			rno-miR-17-3p
1018	rno-miR-190b	UGAUAUGUUUGAUAUUAGGUU			rno-miR-190b
1019	rno-miR-196c	UAGGUAGUUUCGUGUUGUUGGG			rno-miR-196c																	fru-let-7j
1020	rno-miR-200b	UAAUACUGCCUGGUAAUGAUGAC			rno-miR-200b																	fru-miR-10d
1021	rno-miR-200c	UAAUACUGCCGGGUAAUGAUGG			rno-miR-200c													mdo-miR-200c				fru-miR-142b
1022	rno-miR-204*	GCUGGGAAGGCAAAGGGACGUU			rno-miR-204*																	fru-miR-152
1023	rno-miR-207	GCUUCUCCUGGCUCUCCUCCCUU			rno-miR-207																	fru-miR-15a
1024	rno-miR-20a*	ACUGCAUUACGAGCACUUACA			rno-miR-20a*																	fru-miR-15b
1025	rno-miR-20b-3p	ACUGCAGUGUGAGCACUUCUGG			rno-miR-20b-3p																	fru-miR-184
1026	rno-miR-20b-5p	CAAAGUGCUCAUAGUGCAGGU			rno-miR-20b-5p																	fru-miR-189
1027	rno-miR-214	ACAGCAGGCACAGACAGGCAG			rno-miR-214		ggo-miR-214	ppa-miR-214	ppy-miR-214	ptr-miR-214	age-miR-214			mml-miR-214	mne-miR-214	sla-miR-214		mdo-miR-214			ssc-miR-214	fru-miR-216a
1028	rno-miR-217	UACUGCAUCAGGAACUGACUGGAU			rno-miR-217																	fru-miR-30c
1029	rno-miR-219-1-3p	AGAGUUGCGUCUGGACGUCCCG			rno-miR-219-1-3p																	fru-miR-458
1030	rno-miR-223	UGUCAGUUUGUCAAAUACCCC			rno-miR-223		ggo-miR-223	ppa-miR-223	ppy-miR-223	ptr-miR-223				mml-miR-223		sla-miR-223		mdo-miR-223
1031	rno-miR-224	CAAGUCACUAGUGGUUCCGUUUA			rno-miR-224		ggo-miR-224	ppa-miR-224	ppy-miR-224	ptr-miR-224				mml-miR-224	mne-miR-224						ssc-miR-224
1032	rno-miR-24-1*	GUGCCUACUGAGCUGAUAUCAG			rno-miR-24-1*
1033	rno-miR-25*	AGGCGGAGACACGGGCAAUUGC			rno-miR-25*
1034	rno-miR-290	CUCAAACUAUGGGGGCACUUUUU			rno-miR-290
1035	rno-miR-291a-3p	AAAGUGCUUCCACUUUGUGUGCC			rno-miR-291a-3p
1036	rno-miR-292-3p	AAGUGCCGCCAGGUUUUGAGUGU			rno-miR-292-3p
1037	rno-miR-297	AUGUAUGUGUGCAUGUAUGCAUG			rno-miR-297
1038	rno-miR-29b-1*	UUUCAUAUGGUGGUUUAGAUUU			rno-miR-29b-1*
1039	rno-miR-322*	AAACAUGAAGCGCUGCAACA			rno-miR-322*
1040	rno-miR-324-3p	CCACUGCCCCAGGUGCUGCUGG			rno-miR-324-3p
1041	rno-miR-327	CCUUGAGGGGCAUGAGGGU			rno-miR-327
1042	rno-miR-333	GUGGUGUGCUAGUUACUUUU			rno-miR-333
1043	rno-miR-336	UCACCCUUCCAUAUCUAGUCU			rno-miR-336
1044	rno-miR-337	UUCAGCUCCUAUAUGAUGCCUUU			rno-miR-337
1045	rno-miR-338	UCCAGCAUCAGUGAUUUUGUUGA			rno-miR-338													mdo-miR-338
1046	rno-miR-339-3p	UGAGCGCCUCGACGACAGAGCCA			rno-miR-339-3p
1047	rno-miR-340-3p	UCCGUCUCAGUUACUUUAUAGCC			rno-miR-340-3p
1048	rno-miR-343	UCUCCCUCCGUGUGCCCAGA			rno-miR-343
1049	rno-miR-344-3p	UGAUCUAGCCAAAGCCUGACCGU			rno-miR-344-3p
1050	rno-miR-344-5p	UCAGGCUCCUGGCUAGAUUCCAGG			rno-miR-344-5p
1051	rno-miR-345-3p	CCCUGAACUAGGGGUCUGGAGA			rno-miR-345-3p
1052	rno-miR-345-5p	UGCUGACCCCUAGUCCAGUGC			rno-miR-345-5p
1053	rno-miR-346	UGUCUGCCUGAGUGCCUGCCUCU			rno-miR-346
1054	rno-miR-347	UGUCCCUCUGGGUCGCCCA			rno-miR-347
1055	rno-miR-349	CAGCCCUGCUGUCUUAACCUCU			rno-miR-349
1056	rno-miR-34b	UAGGCAGUGUAAUUAGCUGAUUG			rno-miR-34b
1057	rno-miR-350	UUCACAAAGCCCAUACACUUUCAC			rno-miR-350
1058	rno-miR-351	UCCCUGAGGAGCCCUUUGAGCCUGA			rno-miR-351
1059	rno-miR-352	AGAGUAGUAGGUUGCAUAGUA			rno-miR-352
1060	rno-miR-370	GCCUGCUGGGGUGGAACCUGGUU			rno-miR-370
1061	rno-miR-376a*	GGUAGAUUCUCCUUCUAUGAG			rno-miR-376a*
1062	rno-miR-377	AUCACACAAAGGCAACUUUUGG			rno-miR-377
1063	rno-miR-379*	CUAUGUAACAUGGUCCACUAAC			rno-miR-379*
1064	rno-miR-381	UAUACAAGGGCAAGCUCUC			rno-miR-381
1065	rno-miR-382*	AAUCAUUCACGGACAACACUU			rno-miR-382*
1066	rno-miR-409-3p	AAUGUUGCUCGGUGAACCCC			rno-miR-409-3p
1067	rno-miR-409-5p	AGGUUACCCGAGCAACUUUG			rno-miR-409-5p
1068	rno-miR-421	GGCCUCAUUAAAUGUUUGUUG			rno-miR-421
1069	rno-miR-450a	UUUUUGCGAUGUGUUCCUAAUG			rno-miR-450a
1070	rno-miR-463	UGAUAGACGCCAAUUUGGGUAG			rno-miR-463
1071	rno-miR-466b	UAUGUGUGUGUGUAUGUCCAUG			rno-miR-466b
1072	rno-miR-466c	UGUGAUGUGUGCAUGUACAUG			rno-miR-466c
1073	rno-miR-483	UCACUCCUCCCCUCCCGUCUUGU			rno-miR-483
1074	rno-miR-487b	AAUCGUACAGGGUCAUCCACU			rno-miR-487b
1075	rno-miR-489	AAUGACAUCACAUAUAUGGCAGC			rno-miR-489
1076	rno-miR-493	UGAAGGUCUACUGUGUGCCAG			rno-miR-493
1077	rno-miR-494	UGAAACAUACACGGGAAACCU			rno-miR-494
1078	rno-miR-505	GUCAACACUUGCUGGUUUCC			rno-miR-505
1079	rno-miR-532-5p	CAUGCCUUGAGUGUAGGACUGU			rno-miR-532-5p
1080	rno-miR-543	AAGUUGCCCGCGUGUUUUUCGC			rno-miR-543
1081	rno-miR-543*	AAACAUUCGCGGUGCACUUCU			rno-miR-543*
1082	rno-miR-598-5p	GCGGUGAUGCCGAUGGUGCGAG			rno-miR-598-5p
1083	rno-miR-664	UAUUCAUUUACUCCCCAGCCUA			rno-miR-664
1084	rno-miR-673	CUCACAGCUCCGGUCCUUGGAG			rno-miR-673
1085	rno-miR-742	GAAAGCCACCAUGUUGGGUAAA			rno-miR-742
1086	rno-miR-743a	GAAAGACGCCAAACUGGGUAGA			rno-miR-743a
1087	rno-miR-743b	GAAAGACACCAUACUGAAUAGA			rno-miR-743b
1088	rno-miR-760-5p	CCCCUCAGGCCACCAGAGCCCG			rno-miR-760-5p
1089	rno-miR-7a*	ACAACAAAUCACAGUCUGCCAU			rno-miR-7a*
1090	rno-miR-871	UAUUCAGAUUGGUGCCGGUCACA			rno-miR-871
1091	rno-miR-878	GCAUGACACCAUACUGGGUAGA			rno-miR-878
1092	rno-miR-880	UACUCCAUUCAUUCUGAGUAGA			rno-miR-880
1093	rno-miR-881	AACUGUGGCAUUUCUGAAUAGA			rno-miR-881
1094	rno-miR-99a*	CAAGCUCGUUUCUAUGGGUCUG			rno-miR-99a*
1095	ggo-miR-101	UACAGUACUGUGAUAACUGAAG					ggo-miR-101	ppa-miR-101	ppy-miR-101	ptr-miR-101	age-miR-101		lla-miR-101	mml-miR-101	mne-miR-101	sla-miR-101		mdo-miR-101
1096	ggo-miR-105	UCAAAUGCUCAGACUCCUGU					ggo-miR-105	ppa-miR-105	ppy-miR-105	ptr-miR-105			lla-miR-105	mml-miR-105	mne-miR-105	sla-miR-105					ssc-miR-105-1
1097	ggo-miR-106a	AAAAGUGCUUACAGUGCAGGUAGC					ggo-miR-106a	ppa-miR-106a	ppy-miR-106a	ptr-miR-106a	age-miR-106a			mml-miR-106a	mne-miR-106a	sla-miR-106a					ssc-miR-106a
1098	ggo-miR-10b	UACCCUGUAGAACCGAAUUUGU					ggo-miR-10b	ppa-miR-10b							mne-miR-10b
1099	ggo-miR-124a	UUAAGGCACGCGGUGAAUGCCA					ggo-miR-124a	ppa-miR-124a	ppy-miR-124a	ptr-miR-124a	age-miR-124a		lla-miR-124a	mml-miR-124a				mdo-miR-124a			ssc-miR-124a
1100	ggo-miR-130a	CAGUGCAAUGUUAAAAGGGC					ggo-miR-130a	ppa-miR-130a						mml-miR-130a	mne-miR-130a
1101	ggo-miR-133a	UUGGUCCCCUUCAACCAGCUGU					ggo-miR-133a	ppa-miR-133a			age-miR-133a		lla-miR-133a		mne-miR-133a	sla-miR-133a		mdo-miR-133a
1102	ggo-miR-134	UGUGACUGGUUGACCAGAGGG					ggo-miR-134	ppa-miR-134	ppy-miR-134						mne-miR-134
1103	ggo-miR-141	AACACUGUCUGGUAAAGAUGG					ggo-miR-141		ppy-miR-141					mml-miR-141
1104	ggo-miR-145	GUCCAGUUUUCCCAGGAAUCCCUU					ggo-miR-145		ppy-miR-145	ptr-miR-145				mml-miR-145	mne-miR-145						ssc-miR-145
1105	ggo-miR-153	UUGCAUAGUCACAAAAGUGA					ggo-miR-153		ppy-miR-153					mml-miR-153	mne-miR-153						ssc-miR-153
1106	ggo-miR-17-3p	ACUGCAGUGAAGGCACUUGU					ggo-miR-17-3p	ppa-miR-17-3p	ppy-miR-17-3p	ptr-miR-17-3p	age-miR-17-3p	lca-miR-17-3p	lla-miR-17-3p	mml-miR-17-3p	mne-miR-17-3p	sla-miR-17-3p			bta-miR-17-3p
1107	ggo-miR-17-5p	CAAAGUGCUUACAGUGCAGGUAGU					ggo-miR-17-5p	ppa-miR-17-5p	ppy-miR-17-5p	ptr-miR-17-5p	age-miR-17-5p	lca-miR-17-5p	lla-miR-17-5p	mml-miR-17-5p	mne-miR-17-5p	sla-miR-17-5p		mdo-miR-17-5p	bta-miR-17-5p
1108	ggo-miR-18	UAAGGUGCAUCUAGUGCAGAUA					ggo-miR-18	ppa-miR-18	ppy-miR-18	ptr-miR-18	age-miR-18	lca-miR-18	lla-miR-18	mml-miR-18	mne-miR-18	sla-miR-18		mdo-miR-18	bta-miR-18a		ssc-miR-18
1109	ggo-miR-181b	AACAUUCAUUGCUGUCGGUGGGUU					ggo-miR-181b	ppa-miR-181b	ppy-miR-181b	ptr-miR-181b			lla-miR-181b	mml-miR-181b	mne-miR-181b						ssc-miR-181b
1110	ggo-miR-183	UAUGGCACUGGUAGAAUUCACUG					ggo-miR-183	ppa-miR-183		ptr-miR-183				mml-miR-183	mne-miR-183	sla-miR-183		mdo-miR-183			ssc-miR-183
1111	ggo-miR-186	CAAAGAAUUCUCCUUUUGGGCUU					ggo-miR-186	ppa-miR-186		ptr-miR-186								mdo-miR-186			ssc-miR-186
1112	ggo-miR-187	UCGUGUCUUGUGUUGCAGCCG					ggo-miR-187	ppa-miR-187	ppy-miR-187						mne-miR-187
1113	ggo-miR-196	UAGGUAGUUUCAUGUUGUUGG					ggo-miR-196		ppy-miR-196					mml-miR-196							ssc-miR-196
1114	ggo-miR-198	GGUCCAGAGGGGAGAUAGG					ggo-miR-198	ppa-miR-198	ppy-miR-198	ptr-miR-198
1115	ggo-miR-20	UAAAGUGCUUAUAGUGCAGGUA					ggo-miR-20	ppa-miR-20	ppy-miR-20	ptr-miR-20	age-miR-20	lca-miR-20	lla-miR-20	mml-miR-20	mne-miR-20	sla-miR-20					ssc-miR-20
1116	ggo-miR-200c	AAUACUGCCGGGUAAUGAUGGA					ggo-miR-200c		ppy-miR-200c					mml-miR-200c
1117	ggo-miR-216	UAAUCUCAGCUGGCAACUGUG					ggo-miR-216	ppa-miR-216	ppy-miR-216			lca-miR-216						mdo-miR-216			ssc-miR-216
1118	ggo-miR-217	UACUGCAUCAGGAACUGAUUGGAU					ggo-miR-217	ppa-miR-217										mdo-miR-217			ssc-miR-217
1119	ggo-miR-220	CCACACCGUGUCUGACACUUU					ggo-miR-220
1120	ggo-miR-27a	UUCACAGUGGCUAAGUUCCGCC					ggo-miR-27a	ppa-miR-27a	ppy-miR-27a	ptr-miR-27a	age-miR-27a	lca-miR-27a		mml-miR-27a	mne-miR-27a	sla-miR-27a
1121	ggo-miR-29a	CUAGCACCAUCUGAAAUCGGUU					ggo-miR-29a	ppa-miR-29a	ppy-miR-29a	ptr-miR-29a	age-miR-29a		lla-miR-29a	mml-miR-29a	mne-miR-29a	sla-miR-29a
1122	ggo-miR-29b	UAGCACCAUUUGAAAUCAGU					ggo-miR-29b	ppa-miR-29b	ppy-miR-29b	ptr-miR-29b	age-miR-29b		lla-miR-29b		mne-miR-29b	sla-miR-29b		mdo-miR-29b			ssc-miR-29b
1123	ggo-miR-30b	UGUAAACAUCCUACACUCAGC					ggo-miR-30b	ppa-miR-30b		ptr-miR-30b	age-miR-30b		lla-miR-30b	mml-miR-30b	mne-miR-30b
1124	ggo-miR-31	GGCAAGAUGCUGGCAUAGCUG					ggo-miR-31	ppa-miR-31	ppy-miR-31	ptr-miR-31				mml-miR-31	mne-miR-31
1125	ggo-miR-32	UAUUGCACAUUACUAAGUUGC					ggo-miR-32	ppa-miR-32	ppy-miR-32	ptr-miR-32				mml-miR-32	mne-miR-32	sla-miR-32		mdo-miR-32			ssc-miR-32
1126	ggo-miR-33	GUGCAUUGUAGUUGCAUUG					ggo-miR-33	ppa-miR-33	ppy-miR-33	ptr-miR-33				mml-miR-33	mne-miR-33
1127	ggo-miR-7	UGGAAGACUAGUGAUUUUGUU					ggo-miR-7	ppa-miR-7	ppy-miR-7	ptr-miR-7			lla-miR-7		mne-miR-7	sla-miR-7					ssc-miR-7
1128	ggo-miR-93	AAAGUGCUGUUCGUGCAGGUAG					ggo-miR-93	ppa-miR-93	ppy-miR-93	ptr-miR-93	age-miR-93		lla-miR-93	mml-miR-93	mne-miR-93	sla-miR-93		mdo-miR-93
1129	ggo-miR-96	UUUGGCACUAGCACAUUUUUGC					ggo-miR-96	ppa-miR-96		ptr-miR-96				mml-miR-96	mne-miR-96	sla-miR-96
1130	ppa-miR-1	UGGAAUGUAAAGAAGUAUGUA						ppa-miR-1										mdo-miR-1
1131	ppa-miR-128a	UCACAGUGAACCGGUCUCUUUU						ppa-miR-128a	ppy-miR-128a	ptr-miR-128a	age-miR-128a			mml-miR-128a		sla-miR-128a			bta-miR-128a		ssc-miR-128a
1132	ppa-miR-139	UCUACAGUGCACGUGUCU						ppa-miR-139					lla-miR-139								ssc-miR-139
1133	ppa-miR-141	AACACUGUCUGGUAAAGAUGC						ppa-miR-141
1134	ppa-miR-144	UACAGUAUAGAUGAUGUACUAC						ppa-miR-144
1135	ppa-miR-188	CAUCCCUUGCAUGGUGGAGGGU						ppa-miR-188	ppy-miR-188	ptr-miR-188				mml-miR-188	mne-miR-188
1136	ppa-miR-23b	AUCACAUUGCCAGGGAUUACCAC						ppa-miR-23b	ppy-miR-23b	ptr-miR-23b									bta-miR-23b
1137	ppy-miR-10a	UACCCCGUAGAUCCGAAUUUGUG							ppy-miR-10a
1138	ppy-miR-133a	UUGUCCCCUUCAACCAGCUGU							ppy-miR-133a					mml-miR-133a
1139	ppy-miR-144	UACAGUAUAGAUGAUGUACUAG							ppy-miR-144	ptr-miR-144					mne-miR-144
1140	ppy-miR-182	UUUGGCAAUGGUAGAACUCACA							ppy-miR-182					mml-miR-182				mdo-miR-182
1141	ptr-miR-133a	UUGGUCCCCUUCAACCAGCUG								ptr-miR-133a
1142	ptr-miR-140	AGUGGUUUUACCCUAUGGUAG								ptr-miR-140											ssc-miR-140
1143	ptr-miR-216	UUAUCUCAGCUGGCAACUGUG								ptr-miR-216
1144	ptr-miR-25	CAUUGCACUUGUCUCGGCUGA								ptr-miR-25
1145	age-miR-198	GGUCCAGAGGGGAGCUAGG									age-miR-198
1146	age-miR-222	AGCUACAUCUGGCUACUGGGUCUC									age-miR-222							mdo-miR-222a
1147	lca-miR-16	UAGCAGCACGUAAAUAUUGGUG										lca-miR-16
1148	lla-miR-198	GGUCCAGAAGGGAGCUAGG											lla-miR-198
1149	mml-miR-198	GGUCCAGAGGGGAAAUAGG												mml-miR-198	mne-miR-198
1150	mml-miR-220	CCACCACCAUGUCUGACACUUU												mml-miR-220	mne-miR-220
1151	mne-miR-140	AGUGGUUCUACCCUAUGGUAG													mne-miR-140
1152	mne-miR-197	UUCACCACCUUCUCCACCCGGC													mne-miR-197
1153	sla-miR-198	GGUCCAGAGGGGAGCUCGA														sla-miR-198
1154	cfa-miR-450	UUUUUGCGAUGUGUUCCUAAUA															cfa-miR-450
1155	mdo-let-7d	AGAGGUAGUAGGUUGCAUAGU																mdo-let-7d
1156	mdo-let-7g	UGAGGUAGUAGUUUGUACAGU																mdo-let-7g
1157	mdo-let-7i	UGAGGUAGUAGUUUGUGCUGU																mdo-let-7i
1158	mdo-miR-100	AACCCGUAGAUCCGAACUUGU																mdo-miR-100
1159	mdo-miR-10b	AUACCCUGUAGAACCGAAUUUGU																mdo-miR-10b
1160	mdo-miR-122	UGGAGUGUGACAAUGGUGUUUGUGU																mdo-miR-122
1161	mdo-miR-129	CUUUUUGCGGUCUGGGCUUGCU																mdo-miR-129
1162	mdo-miR-130a	CAGUGCAAUGUAAAAAGGGCAU																mdo-miR-130a
1163	mdo-miR-135b	UAUGGCUUUUCAUUCCUAUGUG																mdo-miR-135b
1164	mdo-miR-137	UAUUGCUUAAGAAUACGCGUAG																mdo-miR-137
1165	mdo-miR-138	AGCUGGUGUUGUGAAUC																mdo-miR-138
1166	mdo-miR-141	UAACACUGUCUGGUAAAGAUGC																mdo-miR-141
1167	mdo-miR-143	UGAGAUGAAGCACUGUAGCUCG																mdo-miR-143
1168	mdo-miR-144	UACAGUAUAGAUGAUGUACUGG																mdo-miR-144
1169	mdo-miR-152	UCAGUGCAUGACAGAACUUGGG																mdo-miR-152
1170	mdo-miR-15a	UAGCAGCACAUAAUGGUUUGUU																mdo-miR-15a
1171	mdo-miR-17-3p	ACUGCAGUGAAGGCACUUGUA																mdo-miR-17-3p
1172	mdo-miR-181b	AACAUUCAUUGCUGUCGGUGGG																mdo-miR-181b
1173	mdo-miR-187	UCGUGUCUUGUGUUGCAGCC																mdo-miR-187
1174	mdo-miR-191	CAACGGAAUCCCAAAAGCAGCU																mdo-miR-191
1175	mdo-miR-193	AACUGGCCUACAAAGUCCCAG																mdo-miR-193
1176	mdo-miR-196b	UAGGUAGUUUCCUGUUGUUGG																mdo-miR-196b
1177	mdo-miR-200a*	CAUCUUACUAGACAGUGCUGGA																mdo-miR-200a*
1178	mdo-miR-203	GUGAAAUGUUUAGGACCACUUG																mdo-miR-203
1179	mdo-miR-206	UGGAAUGUAAGGAAGUGUGUG																mdo-miR-206
1180	mdo-miR-208	AUAAGACGAGCAAAAAGCUCGU																mdo-miR-208
1181	mdo-miR-22	AAGCUGCCAGUUGAAGAACUGC																mdo-miR-22
1182	mdo-miR-23a	AUCACAUUGCCAGGGAUUUC																mdo-miR-23a
1183	mdo-miR-24	UGGCUCAGUUCAGCAG																mdo-miR-24
1184	mdo-miR-29a	UAGCACCAUUUGAAAUCGGU																mdo-miR-29a
1185	mdo-miR-302a	UAAGUGCUUCCAUGUUUUAG																mdo-miR-302a
1186	mdo-miR-302b	UAAGUGCUUCCAUGUUUUGG																mdo-miR-302b
1187	mdo-miR-302c	UAAGUGCUUCCAUGUUUCAGU																mdo-miR-302c
1188	mdo-miR-302d	UAAGUGCUUCCAUGUUUGAGU																mdo-miR-302d
1189	mdo-miR-31	GGAGGCAAGAUGUUGGCAUAGCUG																mdo-miR-31
1190	mdo-miR-34a	UGGCAGUGUCUUAGCUGGUUGUU																mdo-miR-34a
1191	mdo-miR-367	GAAUUGCACUUUAGCAAUGGUGA																mdo-miR-367
1192	mdo-miR-375	UUUUGUUCGUUCGGCUCGCGUGA																mdo-miR-375
1193	mdo-miR-425	AUCGGGAAUAUCGUGUCCGUCC																mdo-miR-425
1194	mdo-miR-451	AAACCGUUACCAUUACUGUGUU																mdo-miR-451
1195	mdo-miR-7	UGGAAGACUAGUGAUUUUGUUG																mdo-miR-7
1196	mdo-miR-9*	UAAAGCUAGAUAACCGAAAGU																mdo-miR-9*
1197	bta-let-7e	UGAGGUAGGAGGUUGUAUAGU																	bta-let-7e
1198	bta-miR-106	AAAAGUGCUUACAGUGCAGGUA																	bta-miR-106
1199	bta-miR-107	AGCAGCAUUGUACAGGGCUAUC																	bta-miR-107
1200	bta-miR-124a	UUAAGGCACGCGGUGAAUGCCAA																	bta-miR-124a
1201	bta-miR-125a	UCCCUGAGACCCUUUAACCUGUG																	bta-miR-125a
1202	bta-miR-126	CGUACCGUGAGUAAUAAUGCG																	bta-miR-126
1203	bta-miR-139	UCUACAGUGCACGUGUCUCCAGU																	bta-miR-139
1204	bta-miR-140	UACCACAGGGUAGAACCACGGA																	bta-miR-140
1205	bta-miR-142	CAUAAAGUAGAAAGCACUAC																	bta-miR-142
1206	bta-miR-142*	AGUGUUUCCUACUUUAUGGAUG																	bta-miR-142*
1207	bta-miR-150	UCUCCCAACCCUUGUACCAGUGU																	bta-miR-150
1208	bta-miR-15a	UAGCAGCACAUAAUGGUUUGU																	bta-miR-15a
1209	bta-miR-16	UAGCAGCACGUAAAUAUUGGC																	bta-miR-16
1210	bta-miR-181a	AACAUUCAACGCUGUCGGUGAGUU																	bta-miR-181a
1211	bta-miR-181b	AACAUUCAUUGCUGUCGGUGGGUUU																	bta-miR-181b
1212	bta-miR-181c	AACAUUCAACCUGUCGGUGAGUUU																	bta-miR-181c
1213	bta-miR-18b	UAAGGUGCAUCUAGUGCAGUUA																	bta-miR-18b
1214	bta-miR-192	CUGACCUAUGAAUUGACAGCCAG																	bta-miR-192
1215	bta-miR-195	UAGCAGCACAGAAAUAUUGGCA																	bta-miR-195
1216	bta-miR-199a-5p	CCCAGUGUUCAGACUACCUGUU																	bta-miR-199a-5p
1217	bta-miR-200a	UAACACUGUCUGGUAACGAUGUU																	bta-miR-200a
1218	bta-miR-200b	UAAUACUGCCUGGUAAUGAUG																	bta-miR-200b
1219	bta-miR-20b	CAAAGUGCUCACAGUGCAGGUA																	bta-miR-20b
1220	bta-miR-21	UAGCUUAUCAGACUGAUGUUGACU																	bta-miR-21
1221	bta-miR-21*	AACAGCAGUCGAUGGGCUGUCU																	bta-miR-21*
1222	bta-miR-210	ACUGUGCGUGUGACAGCGGCUGA																	bta-miR-210
1223	bta-miR-215	AUGACCUAUGAAUUGACAGACA																	bta-miR-215
1224	bta-miR-221	AGCUACAUUGUCUGCUGGGUUU																	bta-miR-221
1225	bta-miR-23a	AUCACAUUGCCAGGGAUUUCCA																	bta-miR-23a
1226	bta-miR-26b	UUCAAGUAAUUCAGGAUAGGUU																	bta-miR-26b
1227	bta-miR-27a	UUCACAGUGGCUAAGUUCCG																	bta-miR-27a
1228	bta-miR-29a	CUAGCACCAUCUGAAAUCGGUUA																	bta-miR-29a
1229	bta-miR-29b	UAGCACCAUUUGAAAUCAGUGUUU																	bta-miR-29b
1230	bta-miR-30a-5p	UGUAAACAUCCUCGACUGGAAGCU																	bta-miR-30a-5p
1231	bta-miR-30d	UGUAAACAUCCCCGACUGGAAGCU																	bta-miR-30d
1232	bta-miR-30e-5p	UGUAAACAUCCUUGACUGGAAGCU																	bta-miR-30e-5p
1233	bta-miR-342	UCUCACACAGAAAUCGCACCCAUCU																	bta-miR-342
1234	bta-miR-345	GCUGACUCCUAGUCCAGUGCU																	bta-miR-345
1235	bta-miR-34b	AGGCAGUGUAAUUAGCUGAUUG																	bta-miR-34b
1236	bta-miR-34c	AGGCAGUGUAGUUAGCUGAUUG																	bta-miR-34c
1237	bta-miR-363	AUUGCACGGUAUCCAUCUGCG																	bta-miR-363
1238	bta-miR-369-5p	AUCGACCGUGUUAUAUUCGC																	bta-miR-369-5p
1239	bta-miR-380-3p	UAUGUAAUGUGGUCCACGUCU																	bta-miR-380-3p
1240	bta-miR-423	AAGCUCGGUCUGAGGCCCCUCAGU																	bta-miR-423
1241	bta-miR-425-5p	AUGACACGAUCACUCCCGUUGA																	bta-miR-425-5p
1242	bta-miR-455	UAUGUGCCUUUGGACUACAUC																	bta-miR-455
1243	bta-miR-455*	GCAGUCCAUGGGCAUAUACACU																	bta-miR-455*
1244	bta-miR-487a	AAUCAUACAGGGACAUCCAGU																	bta-miR-487a
1245	bta-miR-545	AUCAACAAACAUUUAUUGUGUG																	bta-miR-545
1246	bta-miR-545*	UCAGUAAAUGUUUAUUGGAUG																	bta-miR-545*
1247	bta-miR-660	UACCCAUUGCAUAUCGGAGCUG																	bta-miR-660
1248	bta-miR-7	UGGAAGACUAGUGAUUUUGUUGUU																	bta-miR-7
1249	bta-miR-93	CAAAGUGCUGUUCGUGCAGGUA																	bta-miR-93
1250	bta-miR-99a	AACCCGUAGAUCCGAUCUUGU																	bta-miR-99a
1251	oar-miR-127	AUCGGAUCCGUCUGAGCUUGGCU																		oar-miR-127
1252	oar-miR-431	UGUCUUGCAGGCCGUCAUGCAGG																		oar-miR-431
1253	ssc-let-7i	UGAGGUAGUAGUUUGUGCU																			ssc-let-7i
1254	ssc-miR-105-2	UCAAAUGCUCAGACUCCUUG																			ssc-miR-105-2
1255	ssc-miR-122	UGGAGUGUGACAAUGGUGUUUGU																			ssc-miR-122
1256	ssc-miR-15b	CCGCAGCACAUCAUGGUUUACA																			ssc-miR-15b
1257	ssc-miR-28	AAGGAGCUCACACUCUAUUGAG																			ssc-miR-28
1258	ssc-miR-301	CAGUCCAAUAGUAUUGUCAAAGC																			ssc-miR-301
1259	ssc-miR-323	GCACAUUACACGGUCGACCUCU																			ssc-miR-323
1260	ssc-miR-325	CCUAGUAGGUGUUCAGUAAGUGU																			ssc-miR-325
