# Supplementary material for: Microarray-Based Approach Identifies Differentially Expressed MicroRNAs in Porcine Sexually Immature and Mature Testes
Source: PLoS One. 2010 Aug 18;5(8):e11744. doi: 10.1371/journal.pone.0011744 (PMC2923610; doi:10.1371/journal.pone.0011744)
Supplement: Table S2 — Average signal of detectable transcripts. Detectable transcripts must meets at least two conditions: signal intensity higher than 3× (background standard deviation) and spot CV <0.5. CV is calculated by (standard deviation)/(signal intensity). (0.16 MB XLS) [file pone.0011744.s002.xls]

## Sheet: Sheet2
Table S2: Average signal of detectable transcripts. Detectable transcripts must meets at least two conditions: signal intensity higher than 3 × (background standard deviation).
And spot CV < 0.5. CV is calculated by (standard deviation)/ (signal intensity).
60-day boar 1			60-day boar 2			60-day boar 3			180-day boar 1			180-day boar 2			180-day boar 3
No.	Probe_ID	Averaged Signal	No.	Probe_ID	Averaged Signal	No.	Probe_ID	Averaged Signal	No.	Probe_ID	Averaged Signal	No.	Probe_ID	Averaged Signal	No.	Probe_ID	Averaged Signal
1	age-miR-222	1136.17	1	age-miR-198	35.4869	1	age-miR-198	62.172	1	age-miR-198	400.215	1	age-miR-198	86.0959	1	age-miR-198	130.307
2	bta-let-7e	14614.3	2	age-miR-222	5528.98	2	age-miR-222	5959.64	2	age-miR-222	888.567	2	age-miR-222	2457.84	2	age-miR-222	706.017
3	bta-miR-106	1796.63	3	bta-let-7e	32365	3	bta-let-7e	28907.6	3	bta-let-7e	39672.7	3	bta-let-7e	29645.3	3	bta-let-7e	13868.1
4	bta-miR-107	2651.9	4	bta-miR-106	8774.89	4	bta-miR-106	8086.33	4	bta-miR-106	5689.5	4	bta-miR-106	5876.51	4	bta-miR-106	1928.23
5	bta-miR-125a	9171.78	5	bta-miR-107	8341.65	5	bta-miR-107	8528.34	5	bta-miR-107	7958.08	5	bta-miR-107	10828.7	5	bta-miR-107	4612.34
6	bta-miR-126	9541.39	6	bta-miR-125a	19783	6	bta-miR-125a	19207.5	6	bta-miR-125a	21052.3	6	bta-miR-125a	23600.2	6	bta-miR-125a	2960.36
7	bta-miR-139	564.171	7	bta-miR-126	23539.9	7	bta-miR-126	18818.4	7	bta-miR-126	23276.9	7	bta-miR-126	25379.7	7	bta-miR-126	12141.7
8	bta-miR-140	632.412	8	bta-miR-139	1935.71	8	bta-miR-139	1419.28	8	bta-miR-139	1376.1	8	bta-miR-139	2770.7	8	bta-miR-139	298.999
9	bta-miR-150	501.446	9	bta-miR-140	1553.62	9	bta-miR-140	4278.28	9	bta-miR-140	1476.27	9	bta-miR-140	2104.86	9	bta-miR-140	828.618
10	bta-miR-15a	779.844	10	bta-miR-150	2846.03	10	bta-miR-150	2176.11	10	bta-miR-150	1715.45	10	bta-miR-150	1859.05	10	bta-miR-150	92.2214
11	bta-miR-16	6081.05	11	bta-miR-15a	5205.95	11	bta-miR-15a	3354.82	11	bta-miR-15a	3260.79	11	bta-miR-15a	4278.6	11	bta-miR-15a	452.214
12	bta-miR-181a	1296.14	12	bta-miR-16	18870.2	12	bta-miR-16	15059.6	12	bta-miR-16	22563.2	12	bta-miR-16	29288.4	12	bta-miR-16	9639
13	bta-miR-181b	754.26	13	bta-miR-181a	5252.64	13	bta-miR-181a	4560.88	13	bta-miR-181a	2711.97	13	bta-miR-181a	3321.64	13	bta-miR-181a	1065.58
14	bta-miR-181c	77.0589	14	bta-miR-181b	3753.17	14	bta-miR-181b	3308.43	14	bta-miR-181b	1803.04	14	bta-miR-181b	1872.79	14	bta-miR-181b	429.432
15	bta-miR-195	5004.14	15	bta-miR-181c	803.212	15	bta-miR-181c	650.065	15	bta-miR-181c	226.351	15	bta-miR-181c	184.095	15	bta-miR-181c	45.9477
16	bta-miR-199a-5p	670.886	16	bta-miR-18b	59.8857	16	bta-miR-18b	45.3281	16	bta-miR-192	67.2547	16	bta-miR-195	23432.8	16	bta-miR-195	7415.85
17	bta-miR-200b	43.0467	17	bta-miR-195	19499.2	17	bta-miR-195	15680.9	17	bta-miR-195	17336.2	17	bta-miR-199a-5p	2168.82	17	bta-miR-199a-5p	713.724
18	bta-miR-20b	974.773	18	bta-miR-199a-5p	3780.03	18	bta-miR-199a-5p	3144.49	18	bta-miR-199a-5p	1681.78	18	bta-miR-200a	50.2736	18	bta-miR-20b	579.432
19	bta-miR-21	12176.8	19	bta-miR-200a	128.309	19	bta-miR-200a	49.3889	19	bta-miR-200a	16.5565	19	bta-miR-200b	79.5026	19	bta-miR-21	20555.5
20	bta-miR-221	920.317	20	bta-miR-200b	470.3	20	bta-miR-200b	124.266	20	bta-miR-200b	31.0322	20	bta-miR-20b	2698.44	20	bta-miR-221	623.565
21	bta-miR-23a	5527.55	21	bta-miR-20b	5143.66	21	bta-miR-20b	6285.23	21	bta-miR-20b	3180.66	21	bta-miR-21	29222	21	bta-miR-23a	2419.96
22	bta-miR-26b	9673.66	22	bta-miR-21	25055.4	22	bta-miR-21	22666.8	22	bta-miR-21	31716.2	22	bta-miR-221	1302.08	22	bta-miR-26b	9358.25
23	bta-miR-27a	5006.18	23	bta-miR-210	61.0397	23	bta-miR-210	50.2264	23	bta-miR-210	50.7393	23	bta-miR-23a	17183.9	23	bta-miR-27a	2033.75
24	bta-miR-29a	1183.9	24	bta-miR-221	5347.4	24	bta-miR-221	5420.5	24	bta-miR-221	1094.56	24	bta-miR-26b	23157.2	24	bta-miR-29a	1719.09
25	bta-miR-30a-5p	1753	25	bta-miR-23a	20230.9	25	bta-miR-23a	21775.9	25	bta-miR-23a	15922	25	bta-miR-27a	8003.62	25	bta-miR-30a-5p	2151.58
26	bta-miR-30d	1590.29	26	bta-miR-26b	25376.9	26	bta-miR-26b	27616.4	26	bta-miR-26b	29565.1	26	bta-miR-29a	8869.65	26	bta-miR-30d	2235.15
27	bta-miR-30e-5p	614.035	27	bta-miR-27a	17312	27	bta-miR-27a	14927.6	27	bta-miR-27a	8251.57	27	bta-miR-29b	70.6124	27	bta-miR-30e-5p	606.503
28	bta-miR-342	197.977	28	bta-miR-29a	5233.68	28	bta-miR-29a	3831.66	28	bta-miR-29a	5706.58	28	bta-miR-30a-5p	9137.43	28	bta-miR-342	146.735
29	bta-miR-423	232.328	29	bta-miR-29b	46.5053	29	bta-miR-30a-5p	6611.41	29	bta-miR-29b	130.236	29	bta-miR-30d	8997.89	29	bta-miR-34c	427.72
30	bta-miR-425-5p	343.155	30	bta-miR-30a-5p	7527.26	30	bta-miR-30d	6144.39	30	bta-miR-30a-5p	7879.44	30	bta-miR-30e-5p	3085.05	30	bta-miR-423	136.394
31	bta-miR-455*	566.517	31	bta-miR-30d	6516.65	31	bta-miR-30e-5p	3029.38	31	bta-miR-30d	7043.62	31	bta-miR-342	1001.52	31	bta-miR-425-5p	448.343
32	bta-miR-660	41.8604	32	bta-miR-30e-5p	3581.38	32	bta-miR-342	795.204	32	bta-miR-30e-5p	2689.9	32	bta-miR-34b	64.9526	32	bta-miR-455*	126.696
33	bta-miR-7	40.9728	33	bta-miR-342	607.175	33	bta-miR-423	1517.2	33	bta-miR-342	1041.69	33	bta-miR-34c	703.566	33	bta-miR-93	1193.55
34	bta-miR-93	1035.74	34	bta-miR-345	39.4045	34	bta-miR-425-5p	1054.81	34	bta-miR-345	47.7581	34	bta-miR-423	521.608	34	bta-miR-99a	1768.27
35	bta-miR-99a	3178.66	35	bta-miR-363	29.7693	35	bta-miR-455*	2110.51	35	bta-miR-34b	214.685	35	bta-miR-425-5p	2053.64	35	cfa-miR-450	134.477
36	cfa-miR-450	473.305	36	bta-miR-423	359.444	36	bta-miR-660	201.08	36	bta-miR-34c	850.228	36	bta-miR-455*	1000.64	36	ggo-miR-101	38.8938
37	ggo-miR-101	147.122	37	bta-miR-425-5p	1142.91	37	bta-miR-7	262.504	37	bta-miR-363	18.6344	37	bta-miR-660	86.8109	37	ggo-miR-106a	1507.31
38	ggo-miR-106a	1488.56	38	bta-miR-455	34.6411	38	bta-miR-93	3062.48	38	bta-miR-423	320.784	38	bta-miR-7	151.725	38	ggo-miR-10b	1582.6
39	ggo-miR-10b	7160.04	39	bta-miR-455*	2026.17	39	bta-miR-99a	9684.1	39	bta-miR-425-5p	1305.45	39	bta-miR-93	3777.8	39	ggo-miR-130a	55.1739
40	ggo-miR-130a	223.599	40	bta-miR-660	448.912	40	cfa-miR-450	5334.12	40	bta-miR-455*	527.465	40	bta-miR-99a	8275.27	40	ggo-miR-133a	95.3008
41	ggo-miR-133a	35.2284	41	bta-miR-7	367.652	41	ggo-miR-101	681.499	41	bta-miR-660	51.5845	41	cfa-miR-450	1859.33	41	ggo-miR-145	12658.5
42	ggo-miR-145	1232.64	42	bta-miR-93	3421.25	42	ggo-miR-106a	7039.77	42	bta-miR-7	220.384	42	ggo-miR-101	228.423	42	ggo-miR-17-5p	2370.23
43	ggo-miR-17-5p	1914.12	43	bta-miR-99a	10868.2	43	ggo-miR-10b	17894.9	43	bta-miR-93	2095.44	43	ggo-miR-106a	4901.44	43	ggo-miR-18	73.7378
44	ggo-miR-18	84.8376	44	cfa-miR-450	6917.25	44	ggo-miR-130a	1860.79	44	bta-miR-99a	6608.93	44	ggo-miR-10b	15552.3	44	ggo-miR-181b	544.45
45	ggo-miR-181b	915.656	45	ggo-miR-101	810.357	45	ggo-miR-145	8433.55	45	cfa-miR-450	1629.31	45	ggo-miR-130a	313.568	45	ggo-miR-183	37.5876
46	ggo-miR-20	1954.78	46	ggo-miR-106a	7130.53	46	ggo-miR-17-5p	8847.38	46	ggo-miR-101	325.582	46	ggo-miR-133a	111.245	46	ggo-miR-187	31.669
47	ggo-miR-217	38.8654	47	ggo-miR-10b	18915.4	47	ggo-miR-18	307.09	47	ggo-miR-106a	4821.23	47	ggo-miR-145	37009.3	47	ggo-miR-198	67.6628
48	ggo-miR-27a	4785.91	48	ggo-miR-130a	1419.44	48	ggo-miR-181b	3386.45	48	ggo-miR-10b	11465.4	48	ggo-miR-17-5p	6586.86	48	ggo-miR-20	1740.5
49	ggo-miR-29a	1640.33	49	ggo-miR-133a	40.4602	49	ggo-miR-186	93.6739	49	ggo-miR-130a	448.723	49	ggo-miR-18	314.829	49	ggo-miR-217	58.2273
50	ggo-miR-30b	4473.81	50	ggo-miR-145	6566.59	50	ggo-miR-20	7353.74	50	ggo-miR-133a	115.341	50	ggo-miR-181b	1770.94	50	ggo-miR-27a	2080.48
51	ggo-miR-93	975.948	51	ggo-miR-17-3p	50.5	51	ggo-miR-27a	12152.2	51	ggo-miR-145	34376.9	51	ggo-miR-183	162.736	51	ggo-miR-29a	2358.49
52	hsa-let-7a	31093.7	52	ggo-miR-17-5p	9043.17	52	ggo-miR-29a	4516.21	52	ggo-miR-17-3p	23.8409	52	ggo-miR-20	6159.82	52	ggo-miR-30b	3416
53	hsa-let-7b	20995.5	53	ggo-miR-18	350.601	53	ggo-miR-30b	15791.2	53	ggo-miR-17-5p	6694.65	53	ggo-miR-217	94.7608	53	ggo-miR-93	1066.11
54	hsa-let-7b*	35.8078	54	ggo-miR-181b	3730.96	54	ggo-miR-31	48.8465	54	ggo-miR-18	148.41	54	ggo-miR-27a	7237.25	54	hsa-let-7a	37097.6
55	hsa-let-7c	27422.7	55	ggo-miR-183	26.1148	55	ggo-miR-7	81.8018	55	ggo-miR-181b	1780.15	55	ggo-miR-29a	11353	55	hsa-let-7b	31688.8
56	hsa-let-7d	25289.1	56	ggo-miR-186	218.839	56	ggo-miR-93	3350.37	56	ggo-miR-183	617.282	56	ggo-miR-30b	30028.1	56	hsa-let-7b*	83.2008
57	hsa-let-7e	19214.8	57	ggo-miR-198	28.7974	57	hsa-let-7a	31920.2	57	ggo-miR-186	43.7805	57	ggo-miR-31	71.2996	57	hsa-let-7c	37903.1
58	hsa-let-7f	28673.9	58	ggo-miR-20	8985.4	58	hsa-let-7b	28728.5	58	ggo-miR-198	173.384	58	ggo-miR-7	88.0108	58	hsa-let-7d	32812.8
59	hsa-let-7f-1*	38.7171	59	ggo-miR-200c	23.7356	59	hsa-let-7b*	57.3127	59	ggo-miR-20	5119.74	59	ggo-miR-93	3879.51	59	hsa-let-7e	16932.2
60	hsa-let-7g	13460.3	60	ggo-miR-217	143.915	60	hsa-let-7c	30677.6	60	ggo-miR-217	47.1351	60	hsa-let-7a	34415.3	60	hsa-let-7f	35893
61	hsa-let-7i	8233.59	61	ggo-miR-27a	16670.8	61	hsa-let-7c*	34.7312	61	ggo-miR-27a	6829.54	61	hsa-let-7b	31409.7	61	hsa-let-7f-1*	80.4237
62	hsa-miR-100	1676.94	62	ggo-miR-29a	6589.4	62	hsa-let-7d	31415.9	62	ggo-miR-29a	7760.93	62	hsa-let-7b*	83.8587	62	hsa-let-7g	16440.6
63	hsa-miR-101	155.308	63	ggo-miR-29b	21.1982	63	hsa-let-7d*	158.322	63	ggo-miR-29b	76.2617	63	hsa-let-7c	34107.9	63	hsa-let-7i	9147.85
64	hsa-miR-103	2713.51	64	ggo-miR-30b	16400.5	64	hsa-let-7e	29850.4	64	ggo-miR-30b	29110.9	64	hsa-let-7d	34201.7	64	hsa-miR-1	406.63
65	hsa-miR-106a	1986.01	65	ggo-miR-31	73.1175	65	hsa-let-7e*	40.6481	65	ggo-miR-31	54.0468	65	hsa-let-7e	31802.3	65	hsa-miR-100	498.135
66	hsa-miR-106b	1240.91	66	ggo-miR-7	239.128	66	hsa-let-7f	32916.1	66	ggo-miR-7	73.9656	66	hsa-let-7f	35491.5	66	hsa-miR-101	37.681
67	hsa-miR-107	2389.98	67	ggo-miR-93	3431.02	67	hsa-let-7f-1*	47.6994	67	ggo-miR-93	2656.76	67	hsa-let-7f-1*	70.812	67	hsa-miR-103	4261.25
68	hsa-miR-10b	8047.51	68	hsa-let-7a	44992.5	68	hsa-let-7g	25033.7	68	hsa-let-7a	41241.2	68	hsa-let-7g	30745.6	68	hsa-miR-106a	2227.02
69	hsa-miR-122	63.1081	69	hsa-let-7a*	19.061	69	hsa-let-7i	20699.9	69	hsa-let-7a*	16.684	69	hsa-let-7i	21872.9	69	hsa-miR-106b	899.206
70	hsa-miR-125a-3p	44.264	70	hsa-let-7b	37320.9	70	hsa-miR-1	102.759	70	hsa-let-7b	41078.2	70	hsa-miR-1	2165.71	70	hsa-miR-107	3733.97
71	hsa-miR-125a-5p	7307.93	71	hsa-let-7b*	74.8343	71	hsa-miR-100	6710.05	71	hsa-let-7b*	73.2382	71	hsa-miR-100	6489.2	71	hsa-miR-10b	2639.18
72	hsa-miR-125b	13723.4	72	hsa-let-7c	41268.4	72	hsa-miR-101	794.394	72	hsa-let-7c	41639.8	72	hsa-miR-101	325.366	72	hsa-miR-122	161.553
73	hsa-miR-125b-2*	75.8925	73	hsa-let-7c*	24.783	73	hsa-miR-103	7801.09	73	hsa-let-7c*	15.911	73	hsa-miR-103	10562.7	73	hsa-miR-125a-3p	58.6215
74	hsa-miR-126	11310.2	74	hsa-let-7d	40462.2	74	hsa-miR-106a	8723.64	74	hsa-let-7d	41680.3	74	hsa-miR-106a	6300.91	74	hsa-miR-125a-5p	1657.69
75	hsa-miR-128a	830.619	75	hsa-let-7d*	69.4268	75	hsa-miR-106b	4852.74	75	hsa-let-7d*	81.9992	75	hsa-miR-106b	2808.81	75	hsa-miR-125b	7044.47
76	hsa-miR-130a	208.771	76	hsa-let-7e	37559.9	76	hsa-miR-106b*	129.56	76	hsa-let-7e	39385.7	76	hsa-miR-106b*	76.1094	76	hsa-miR-126	12998
77	hsa-miR-130b	135.484	77	hsa-let-7f	42617.3	77	hsa-miR-107	7249.03	77	hsa-let-7e*	16.8298	77	hsa-miR-107	9550.1	77	hsa-miR-128a	552.077
78	hsa-miR-132	130.484	78	hsa-let-7f-1*	55.0453	78	hsa-miR-10a	346.013	78	hsa-let-7f	42982.6	78	hsa-miR-10a	67.5058	78	hsa-miR-129-3p	58.0253
79	hsa-miR-133a	58.2867	79	hsa-let-7f-2*	16.7715	79	hsa-miR-10b	17798	79	hsa-let-7f-1*	56.2561	79	hsa-miR-10b	16789.5	79	hsa-miR-130a	93.5056
80	hsa-miR-133b	42.5078	80	hsa-let-7g	28925.8	80	hsa-miR-10b*	156.158	80	hsa-let-7g	31850.6	80	hsa-miR-10b*	59.7614	80	hsa-miR-130b	103.057
81	hsa-miR-137	53.8421	81	hsa-let-7g*	24.1505	81	hsa-miR-125a-3p	123.431	81	hsa-let-7i	23676.9	81	hsa-miR-122	226.903	81	hsa-miR-132	225.606
82	hsa-miR-139-5p	66.3498	82	hsa-let-7i	24611.4	82	hsa-miR-125a-5p	18013.3	82	hsa-let-7i*	17.013	82	hsa-miR-125a-3p	86.0106	82	hsa-miR-133a	196.626
83	hsa-miR-140-3p	620.627	83	hsa-miR-1	236.956	83	hsa-miR-125b	24138.3	83	hsa-miR-1	2929.51	83	hsa-miR-125a-5p	20349.3	83	hsa-miR-133b	124.105
84	hsa-miR-143	883.594	84	hsa-miR-100	7109.87	84	hsa-miR-125b-1*	30.4369	84	hsa-miR-100	4816.27	84	hsa-miR-125b	35682.7	84	hsa-miR-134	60.0906
85	hsa-miR-145	1529.29	85	hsa-miR-101	1005.04	85	hsa-miR-125b-2*	210.765	85	hsa-miR-101	347.58	85	hsa-miR-125b-2*	97.1732	85	hsa-miR-140-3p	816.891
86	hsa-miR-146a	69.9796	86	hsa-miR-103	8140.41	86	hsa-miR-126	19683.6	86	hsa-miR-103	6256.54	86	hsa-miR-126	25469.5	86	hsa-miR-143	7035.67
87	hsa-miR-148a	1483.66	87	hsa-miR-106a	9458.93	87	hsa-miR-126*	54.1697	87	hsa-miR-106a	6242.99	87	hsa-miR-127-3p	53.915	87	hsa-miR-145	14627.8
88	hsa-miR-148b	149.247	88	hsa-miR-106b	5465.01	88	hsa-miR-128a	3177.19	88	hsa-miR-106b	1859.05	88	hsa-miR-128a	4169.39	88	hsa-miR-145*	53.2428
89	hsa-miR-149	50.2398	89	hsa-miR-106b*	135.547	89	hsa-miR-130a	1667.25	89	hsa-miR-106b*	63.8349	89	hsa-miR-129-3p	59.0276	89	hsa-miR-146a	147.541
90	hsa-miR-149*	40.5675	90	hsa-miR-107	7725.51	90	hsa-miR-130b	401.339	90	hsa-miR-107	5712.61	90	hsa-miR-130a	371.257	90	hsa-miR-148a	802.138
91	hsa-miR-150	323.912	91	hsa-miR-10a	227.461	91	hsa-miR-132	502.884	91	hsa-miR-10a	66.6499	91	hsa-miR-130b	176.113	91	hsa-miR-148b	37.1162
92	hsa-miR-150*	36.8538	92	hsa-miR-10b	21930.8	92	hsa-miR-133a	70.0182	92	hsa-miR-10b	11896.3	92	hsa-miR-132	957.725	92	hsa-miR-149	60.7497
93	hsa-miR-151-3p	611.665	93	hsa-miR-10b*	148.425	93	hsa-miR-133b	72.9335	93	hsa-miR-10b*	43.6545	93	hsa-miR-133a	459.733	93	hsa-miR-149*	501.712
94	hsa-miR-151-5p	7206.7	94	hsa-miR-122	37.1322	94	hsa-miR-134	51.1373	94	hsa-miR-122	393.363	94	hsa-miR-133b	336.373	94	hsa-miR-150	36.6957
95	hsa-miR-152	1790.69	95	hsa-miR-125a-3p	121.472	95	hsa-miR-137	100.822	95	hsa-miR-125a-3p	42.348	95	hsa-miR-134	45.074	95	hsa-miR-150*	100.35
96	hsa-miR-155	351.288	96	hsa-miR-125a-5p	18454.1	96	hsa-miR-139-5p	321.694	96	hsa-miR-125a-5p	16357.7	96	hsa-miR-137	79.0908	96	hsa-miR-151-3p	683.025
97	hsa-miR-15a	726.732	97	hsa-miR-125b	25378.3	97	hsa-miR-140-3p	4221.42	97	hsa-miR-125b	30511.8	97	hsa-miR-139-5p	267.024	97	hsa-miR-151-5p	5820.16
98	hsa-miR-15b	6882.54	98	hsa-miR-125b-2*	162.708	98	hsa-miR-143	3216.39	98	hsa-miR-125b-2*	73.6171	98	hsa-miR-140-3p	2054.01	98	hsa-miR-152	1356.06
99	hsa-miR-15b*	50.9306	99	hsa-miR-126	24568.9	99	hsa-miR-145	8917.59	99	hsa-miR-126	22429.4	99	hsa-miR-143	16428	99	hsa-miR-15a	313.659
100	hsa-miR-16	7764.02	100	hsa-miR-126*	67.6402	100	hsa-miR-145*	123.07	100	hsa-miR-126*	34.2072	100	hsa-miR-145	40958.8	100	hsa-miR-15b	4992.11
101	hsa-miR-17	2251.72	101	hsa-miR-127-3p	44.259	101	hsa-miR-146a	946.648	101	hsa-miR-127-5p	14.6715	101	hsa-miR-145*	395.755	101	hsa-miR-15b*	63.8779
102	hsa-miR-181a	1494.92	102	hsa-miR-128a	3094.05	102	hsa-miR-146b-5p	111.163	102	hsa-miR-128a	2891	102	hsa-miR-146a	787.19	102	hsa-miR-16	11252.3
103	hsa-miR-181b	353.356	103	hsa-miR-130a	1268.46	103	hsa-miR-148a	6456.29	103	hsa-miR-129-3p	38.7352	103	hsa-miR-146b-5p	82.3856	103	hsa-miR-17	2839.05
104	hsa-miR-181d	84.359	104	hsa-miR-130b	364.353	104	hsa-miR-148b	799.39	104	hsa-miR-129-5p	25.5519	104	hsa-miR-148a	3488.11	104	hsa-miR-181a	1060.05
105	hsa-miR-182	330.556	105	hsa-miR-130b*	25.3039	105	hsa-miR-149	147.416	105	hsa-miR-130a	421.171	105	hsa-miR-148b	409.842	105	hsa-miR-181b	41.787
106	hsa-miR-184	50.6608	106	hsa-miR-132	558.807	106	hsa-miR-149*	398.965	106	hsa-miR-130b	143.464	106	hsa-miR-149	73.6558	106	hsa-miR-182	507.934
107	hsa-miR-185	755.393	107	hsa-miR-133a	79.238	107	hsa-miR-150	1670.49	107	hsa-miR-132	1068.55	107	hsa-miR-149*	1294.88	107	hsa-miR-183	40.4131
108	hsa-miR-186	79.8171	108	hsa-miR-133b	66.3902	108	hsa-miR-150*	138.569	108	hsa-miR-133a	319.405	108	hsa-miR-150	896.301	108	hsa-miR-185	1436.39
109	hsa-miR-187*	34.6598	109	hsa-miR-137	438.386	109	hsa-miR-151-3p	1794.32	109	hsa-miR-133b	275.171	109	hsa-miR-150*	97.4681	109	hsa-miR-186	32.4601
110	hsa-miR-188-5p	38.5175	110	hsa-miR-138-1*	21.8001	110	hsa-miR-151-5p	13463.2	110	hsa-miR-134	162.182	110	hsa-miR-151-3p	2520.53	110	hsa-miR-188-5p	94.0223
111	hsa-miR-18a	158.611	111	hsa-miR-139-3p	23.4334	111	hsa-miR-152	5747.2	111	hsa-miR-135a*	30.6401	111	hsa-miR-151-5p	26167.9	111	hsa-miR-18a	164.151
112	hsa-miR-18b	59.5202	112	hsa-miR-139-5p	547.094	112	hsa-miR-155	2584.15	112	hsa-miR-137	21.7142	112	hsa-miR-152	4444.43	112	hsa-miR-18b	38.5085
113	hsa-miR-18b*	40.4889	113	hsa-miR-140-3p	1663.59	113	hsa-miR-15a	2751.98	113	hsa-miR-139-5p	282.254	113	hsa-miR-155	225.655	113	hsa-miR-18b*	45.2955
114	hsa-miR-191	5505	114	hsa-miR-140-5p	34.4064	114	hsa-miR-15b	13734.6	114	hsa-miR-140-3p	1616.39	114	hsa-miR-15a	3247.41	114	hsa-miR-191	4004.77
115	hsa-miR-191*	66.1997	115	hsa-miR-143	5933.35	115	hsa-miR-15b*	578.267	115	hsa-miR-143	10771.7	115	hsa-miR-15b	24341.6	115	hsa-miR-191*	263.363
116	hsa-miR-193a-5p	255.818	116	hsa-miR-145	7636.73	116	hsa-miR-16	14873.2	116	hsa-miR-145	39100.6	116	hsa-miR-15b*	169.415	116	hsa-miR-193a-5p	114.059
117	hsa-miR-193b*	51.8375	117	hsa-miR-145*	205.7	117	hsa-miR-17	8786.62	117	hsa-miR-145*	401.905	117	hsa-miR-16	28954.6	117	hsa-miR-193b*	43.9343
118	hsa-miR-195	7292.89	118	hsa-miR-146a	505.417	118	hsa-miR-17*	59.18	118	hsa-miR-146a	2237.93	118	hsa-miR-17	6748.07	118	hsa-miR-195	10042.9
119	hsa-miR-199a-3p	9217.72	119	hsa-miR-146b-5p	78.0461	119	hsa-miR-181a	4437.3	119	hsa-miR-146b-5p	231.724	119	hsa-miR-181a	2933.99	119	hsa-miR-198	53.2239
120	hsa-miR-199a-5p	469.981	120	hsa-miR-148a	8229.55	120	hsa-miR-181a-2*	38.5721	120	hsa-miR-148a	1844.9	120	hsa-miR-181b	183.348	120	hsa-miR-199a-3p	3826.11
121	hsa-miR-19b	1308.12	121	hsa-miR-148b	1314.54	121	hsa-miR-181b	1271.69	121	hsa-miR-148b	377.132	121	hsa-miR-181d	97.8496	121	hsa-miR-199a-5p	326.274
122	hsa-miR-200b	41.5087	122	hsa-miR-149	252.407	122	hsa-miR-181c	68.9044	122	hsa-miR-149	74.4129	122	hsa-miR-182	3561.5	122	hsa-miR-19b	469.528
123	hsa-miR-202	142.825	123	hsa-miR-149*	234.477	123	hsa-miR-181d	919.21	123	hsa-miR-149*	3028.45	123	hsa-miR-183	202.348	123	hsa-miR-202	93.3143
124	hsa-miR-202*	38815.1	124	hsa-miR-150	2182.6	124	hsa-miR-182	1075.01	124	hsa-miR-150	1171.87	124	hsa-miR-185	3731.24	124	hsa-miR-202*	24550.8
125	hsa-miR-203	348.253	125	hsa-miR-150*	47.8762	125	hsa-miR-184	47.369	125	hsa-miR-150*	661.988	125	hsa-miR-186	80.0334	125	hsa-miR-203	685.175
126	hsa-miR-204	57.2489	126	hsa-miR-151-3p	1551.78	126	hsa-miR-185	2273.72	126	hsa-miR-151-3p	1981.67	126	hsa-miR-18a	507.973	126	hsa-miR-20a	3534.79
127	hsa-miR-206	45.0339	127	hsa-miR-151-5p	15718.3	127	hsa-miR-186	262.062	127	hsa-miR-151-5p	23726.4	127	hsa-miR-18b	110.037	127	hsa-miR-20b	560.743
128	hsa-miR-20a	2680.48	128	hsa-miR-152	6394.47	128	hsa-miR-187	55.832	128	hsa-miR-152	3608.47	128	hsa-miR-190b	77.7567	128	hsa-miR-21	10132.7
129	hsa-miR-20b	978.584	129	hsa-miR-155	2152.14	129	hsa-miR-188-5p	63.084	129	hsa-miR-155	557.557	129	hsa-miR-191	17744.4	129	hsa-miR-21*	21.9352
130	hsa-miR-21	9838.57	130	hsa-miR-15a	3951.7	130	hsa-miR-18a	469.402	130	hsa-miR-15a	2439.82	130	hsa-miR-191*	150.585	130	hsa-miR-210	35.1841
131	hsa-miR-212	46.1713	131	hsa-miR-15b	17358.2	131	hsa-miR-18b	199.123	131	hsa-miR-15b	23188.1	131	hsa-miR-192	47.1206	131	hsa-miR-212	46.0703
132	hsa-miR-214	4257.27	132	hsa-miR-15b*	826.303	132	hsa-miR-191	13781	132	hsa-miR-15b*	1628.43	132	hsa-miR-193a-3p	158.569	132	hsa-miR-214	2111.2
133	hsa-miR-216a	37.1532	133	hsa-miR-16	17489.9	133	hsa-miR-191*	88.1829	133	hsa-miR-16	23225.4	133	hsa-miR-193a-5p	1295.6	133	hsa-miR-214*	20.0622
134	hsa-miR-218	57.1259	134	hsa-miR-17	8706.47	134	hsa-miR-192	45.3921	134	hsa-miR-17	6943.48	134	hsa-miR-193b*	259.629	134	hsa-miR-217	28.0823
135	hsa-miR-218-2*	38.3807	135	hsa-miR-17*	68.7355	135	hsa-miR-193a-3p	329.256	135	hsa-miR-17*	32.7368	135	hsa-miR-194	50.1165	135	hsa-miR-22	221.846
136	hsa-miR-22	459.401	136	hsa-miR-181a	4339.98	136	hsa-miR-193a-5p	861.014	136	hsa-miR-181a	2709.18	136	hsa-miR-195	27577.7	136	hsa-miR-22*	33.117
137	hsa-miR-22*	54.684	137	hsa-miR-181a*	39.1043	137	hsa-miR-193b*	210.949	137	hsa-miR-181a-2*	18.2039	137	hsa-miR-197	47.7832	137	hsa-miR-220c	31.275
138	hsa-miR-221	1036.18	138	hsa-miR-181b	1481.76	138	hsa-miR-194	39.0684	138	hsa-miR-181b	406.955	138	hsa-miR-198	59.2151	138	hsa-miR-221	803.198
139	hsa-miR-222	1171.41	139	hsa-miR-181c	52.5068	139	hsa-miR-195	18890.5	139	hsa-miR-181c	24.5582	139	hsa-miR-199a-3p	15095.5	139	hsa-miR-222	687.536
140	hsa-miR-223	44.6983	140	hsa-miR-181d	833.591	140	hsa-miR-197	48.2129	140	hsa-miR-181d	176.424	140	hsa-miR-199a-5p	1203.41	140	hsa-miR-223	30.0801
141	hsa-miR-23a	7901.47	141	hsa-miR-182	755.829	141	hsa-miR-199a-3p	20899.3	141	hsa-miR-182	4150.29	141	hsa-miR-199b-5p	71.5396	141	hsa-miR-23a	3695.29
142	hsa-miR-23a*	55.8992	142	hsa-miR-183	32.9978	142	hsa-miR-199a-5p	2301.6	142	hsa-miR-183	739.977	142	hsa-miR-19b	1690.29	142	hsa-miR-23a*	53.4937
143	hsa-miR-23b	9535.59	143	hsa-miR-184	28.6879	143	hsa-miR-199b-5p	91.4435	143	hsa-miR-184	47.0096	143	hsa-miR-200b	94.0731	143	hsa-miR-23b	4878.6
144	hsa-miR-24	4183.64	144	hsa-miR-185	2242.67	144	hsa-miR-19a	34.1822	144	hsa-miR-185	2014.85	144	hsa-miR-200c	48.42	144	hsa-miR-24	3504.59
145	hsa-miR-24-2*	40.7243	145	hsa-miR-186	426.071	145	hsa-miR-19b	3315.34	145	hsa-miR-186	100.231	145	hsa-miR-202	267.443	145	hsa-miR-24-2*	32.8338
146	hsa-miR-25	8357.8	146	hsa-miR-187	26.9044	146	hsa-miR-200b	169.811	146	hsa-miR-187*	23.1503	146	hsa-miR-202*	41265	146	hsa-miR-25	2360.82
147	hsa-miR-25*	67.6995	147	hsa-miR-187*	28.9054	147	hsa-miR-200c	40.3464	147	hsa-miR-188-5p	400.838	147	hsa-miR-203	2830.02	147	hsa-miR-25*	64.2042
148	hsa-miR-26a	26444.6	148	hsa-miR-188-5p	44.5151	148	hsa-miR-202	615.123	148	hsa-miR-18a	248.281	148	hsa-miR-204	113.01	148	hsa-miR-26a	27438.5
149	hsa-miR-26b	13006.1	149	hsa-miR-18a	426.689	149	hsa-miR-202*	39948.2	149	hsa-miR-18b	87.7842	149	hsa-miR-206	70.0399	149	hsa-miR-26b	10434.5
150	hsa-miR-27a	4647.51	150	hsa-miR-18b	186.269	150	hsa-miR-203	1425.11	150	hsa-miR-18b*	29.1353	150	hsa-miR-20a	9460.76	150	hsa-miR-26b*	19.9375
151	hsa-miR-27b	6599.23	151	hsa-miR-18b*	18.1097	151	hsa-miR-204	143.023	151	hsa-miR-190b	1147.52	151	hsa-miR-20b	3331.4	151	hsa-miR-27a	1790.57
152	hsa-miR-27b*	63.4945	152	hsa-miR-191	14257	152	hsa-miR-206	73.2879	152	hsa-miR-191	16922.3	152	hsa-miR-21	24607.5	152	hsa-miR-27b	3231.25
153	hsa-miR-28-3p	79.7074	153	hsa-miR-191*	119.54	153	hsa-miR-20a	10116.9	153	hsa-miR-191*	115.639	153	hsa-miR-210	49.1828	153	hsa-miR-27b*	35.7305
154	hsa-miR-28-5p	1176.03	154	hsa-miR-192	37.1654	154	hsa-miR-20b	5917.77	154	hsa-miR-192	78.7816	154	hsa-miR-212	78.5588	154	hsa-miR-28-3p	44.3992
155	hsa-miR-296-5p	85.2666	155	hsa-miR-193a-3p	135.08	155	hsa-miR-21	20479.2	155	hsa-miR-192*	21.0116	155	hsa-miR-214	10251.6	155	hsa-miR-28-5p	265.944
156	hsa-miR-29a	1194.04	156	hsa-miR-193a-5p	995.744	156	hsa-miR-210	42.5493	156	hsa-miR-193a-3p	217.973	156	hsa-miR-216a	52.9429	156	hsa-miR-296-3p	27.1615
157	hsa-miR-29c	191.127	157	hsa-miR-193b	22.9533	157	hsa-miR-212	86.9565	157	hsa-miR-193a-5p	510.704	157	hsa-miR-217	51.2083	157	hsa-miR-296-5p	218.663
158	hsa-miR-29c*	41.2611	158	hsa-miR-193b*	157.515	158	hsa-miR-214	12157.8	158	hsa-miR-193b	19.9997	158	hsa-miR-218	148.665	158	hsa-miR-29a	1360.82
159	hsa-miR-30a	1137.07	159	hsa-miR-194	29.9592	159	hsa-miR-216a	45.5154	159	hsa-miR-193b*	129.698	159	hsa-miR-22	1727.08	159	hsa-miR-29b	30.3524
160	hsa-miR-30a*	62.0635	160	hsa-miR-195	21855.7	160	hsa-miR-216b	53.8204	160	hsa-miR-194	57.8887	160	hsa-miR-22*	147.323	160	hsa-miR-29c	274.478
161	hsa-miR-30b	2607.7	161	hsa-miR-195*	19.5045	161	hsa-miR-217	35.1173	161	hsa-miR-194*	24.6922	161	hsa-miR-221	1519	161	hsa-miR-29c*	37.1883
162	hsa-miR-30b*	43.3662	162	hsa-miR-196a*	20.4371	162	hsa-miR-218	220.666	162	hsa-miR-195	23162.8	162	hsa-miR-222	2301.48	162	hsa-miR-30a	511.691
163	hsa-miR-30c	4001	163	hsa-miR-196b	17.4659	163	hsa-miR-22	1504.55	163	hsa-miR-195*	21.7297	163	hsa-miR-223	93.8955	163	hsa-miR-30b	2314.25
164	hsa-miR-30c-1*	39.2905	164	hsa-miR-197	21.7108	164	hsa-miR-22*	195.04	164	hsa-miR-197	16.6284	164	hsa-miR-23a	19043.7	164	hsa-miR-30b*	36.6228
165	hsa-miR-30d	1329.27	165	hsa-miR-198	36.2783	165	hsa-miR-221	5325.8	165	hsa-miR-198	67.2317	165	hsa-miR-23a*	53.1932	165	hsa-miR-30c	1643.25
166	hsa-miR-30e	300.473	166	hsa-miR-199a-3p	25785.3	166	hsa-miR-222	5860.64	166	hsa-miR-199a-3p	21205.7	166	hsa-miR-23b	19597.9	166	hsa-miR-30c-1*	57.2427
167	hsa-miR-30e*	164.521	167	hsa-miR-199a-5p	2657.36	167	hsa-miR-223	399.276	167	hsa-miR-199a-5p	1089.43	167	hsa-miR-24	10320.2	167	hsa-miR-30d	1287.38
168	hsa-miR-31	48.6448	168	hsa-miR-199b-5p	353.807	168	hsa-miR-23a	23575.1	168	hsa-miR-199b-5p	18.3294	168	hsa-miR-25	13200.1	168	hsa-miR-30d*	21.4495
169	hsa-miR-320	2877.71	169	hsa-miR-19a	43.4992	169	hsa-miR-23a*	74.8071	169	hsa-miR-19b	984.245	169	hsa-miR-25*	82.9307	169	hsa-miR-30e	106.257
170	hsa-miR-324-3p	37.0401	170	hsa-miR-19b	3317.48	170	hsa-miR-23b	25734.2	170	hsa-miR-200b	36.661	170	hsa-miR-26a	32119.9	170	hsa-miR-30e*	27.3776
171	hsa-miR-324-5p	86.5537	171	hsa-miR-200a	20.1635	171	hsa-miR-23b*	41.5673	171	hsa-miR-200b*	12.7822	171	hsa-miR-26b	23300.3	171	hsa-miR-320	2169.42
172	hsa-miR-328	56.4344	172	hsa-miR-200b	460.272	172	hsa-miR-24	10118.3	172	hsa-miR-202	118.336	172	hsa-miR-27a	6866.08	172	hsa-miR-324-3p	46.0563
173	hsa-miR-331-3p	113.133	173	hsa-miR-200b*	25.3227	173	hsa-miR-24-2*	59.126	173	hsa-miR-202*	37030.6	173	hsa-miR-27b	9090.27	173	hsa-miR-324-5p	125.834
174	hsa-miR-335	95.5075	174	hsa-miR-200c	22.5154	174	hsa-miR-25	17702.5	174	hsa-miR-203	3733.2	174	hsa-miR-27b*	78.2809	174	hsa-miR-326	27.4585
175	hsa-miR-340	58.3844	175	hsa-miR-202	258.469	175	hsa-miR-25*	114.807	175	hsa-miR-204	70.4487	175	hsa-miR-28-3p	399.473	175	hsa-miR-328	30.6489
176	hsa-miR-361-5p	3475.09	176	hsa-miR-202*	44671.7	176	hsa-miR-26a	31871.3	176	hsa-miR-205	20.5274	176	hsa-miR-28-5p	4672.57	176	hsa-miR-330-3p	25.5404
177	hsa-miR-362-3p	57.3185	177	hsa-miR-203	1152.85	177	hsa-miR-26b	27745.7	177	hsa-miR-206	124.395	177	hsa-miR-296-5p	138.018	177	hsa-miR-331-3p	81.8503
178	hsa-miR-362-5p	139.788	178	hsa-miR-204	169.223	178	hsa-miR-27a	13273.4	178	hsa-miR-20a	8161.97	178	hsa-miR-299-5p	88.2624	178	hsa-miR-33b*	67.9976
179	hsa-miR-365	65.9974	179	hsa-miR-206	120.022	179	hsa-miR-27b	16879.5	179	hsa-miR-20b	3755.95	179	hsa-miR-29a	7667.39	179	hsa-miR-34a	27.1543
180	hsa-miR-371-5p	43.2632	180	hsa-miR-20a	11372.9	180	hsa-miR-27b*	253.536	180	hsa-miR-21	27831.6	180	hsa-miR-29b	50.8468	180	hsa-miR-34b	42.1796
181	hsa-miR-374a	104.445	181	hsa-miR-20b	5831.26	181	hsa-miR-28-3p	679.329	181	hsa-miR-21*	19.2064	181	hsa-miR-29b-1*	50.6387	181	hsa-miR-34c-5p	540.112
182	hsa-miR-374b	551.183	182	hsa-miR-21	23494.8	182	hsa-miR-28-5p	4122.71	182	hsa-miR-210	41.1275	182	hsa-miR-29b-2*	80.2843	182	hsa-miR-361-5p	1806.42
183	hsa-miR-378	56.0793	183	hsa-miR-210	46.2027	183	hsa-miR-296-3p	32.9581	183	hsa-miR-211	13.5766	183	hsa-miR-29c	2068.7	183	hsa-miR-362-3p	39.4574
184	hsa-miR-421	88.2939	184	hsa-miR-212	89.9723	184	hsa-miR-296-5p	117.325	184	hsa-miR-212	111.427	184	hsa-miR-29c*	136.872	184	hsa-miR-362-5p	102.79
185	hsa-miR-422a	38.9832	185	hsa-miR-214	11870.2	185	hsa-miR-299-5p	42.8957	185	hsa-miR-214	7431.62	185	hsa-miR-302c*	44.2972	185	hsa-miR-365	31.902
186	hsa-miR-423-5p	1647.62	186	hsa-miR-214*	33.9424	186	hsa-miR-29a	3391.7	186	hsa-miR-214*	21.1405	186	hsa-miR-30a	4185.2	186	hsa-miR-369-5p	22.8458
187	hsa-miR-424	3027.85	187	hsa-miR-216a	67.4101	187	hsa-miR-29b	42.9741	187	hsa-miR-216a	16.3936	187	hsa-miR-30a*	114.731	187	hsa-miR-370	32.967
188	hsa-miR-424*	234.051	188	hsa-miR-216b	45.1479	188	hsa-miR-29b-1*	67.6639	188	hsa-miR-216b	37.4136	188	hsa-miR-30b	20345	188	hsa-miR-371-5p	94.8769
189	hsa-miR-425	474.798	189	hsa-miR-217	64.5022	189	hsa-miR-29b-2*	76.2475	189	hsa-miR-217	30.8222	189	hsa-miR-30b*	63.3996	189	hsa-miR-372	21.6531
190	hsa-miR-425*	70.476	190	hsa-miR-218	582.871	190	hsa-miR-29c	733.659	190	hsa-miR-218	103.837	190	hsa-miR-30c	20417.4	190	hsa-miR-373*	53.7312
191	hsa-miR-432	39.9728	191	hsa-miR-218-2*	21.8912	191	hsa-miR-29c*	104.817	191	hsa-miR-218-2*	15.0403	191	hsa-miR-30c-1*	85.622	191	hsa-miR-374a	33.5434
192	hsa-miR-450a	166.732	192	hsa-miR-22	1022.85	192	hsa-miR-301a	35.9001	192	hsa-miR-219-1-3p	14.1887	192	hsa-miR-30d	6178.91	192	hsa-miR-374b	154.14
193	hsa-miR-450b-5p	73.6437	193	hsa-miR-22*	288.537	193	hsa-miR-30a	3792.47	193	hsa-miR-22	791.805	193	hsa-miR-30e	802.127	193	hsa-miR-375	122.341
194	hsa-miR-451	4012.84	194	hsa-miR-221	5815.76	194	hsa-miR-30a*	315.698	194	hsa-miR-22*	86.3291	194	hsa-miR-30e*	243.763	194	hsa-miR-383	61.2564
195	hsa-miR-455-3p	716.041	195	hsa-miR-221*	38.5889	195	hsa-miR-30b	11220.7	195	hsa-miR-221	1098.59	195	hsa-miR-31	64.6782	195	hsa-miR-409-3p	55.0209
196	hsa-miR-483-5p	56.6748	196	hsa-miR-222	5455.59	196	hsa-miR-30b*	52.6828	196	hsa-miR-222	971.826	196	hsa-miR-320	6063.8	196	hsa-miR-421	60.5803
197	hsa-miR-484	79.0271	197	hsa-miR-223	146.666	197	hsa-miR-30c	12430.6	197	hsa-miR-223	381.063	197	hsa-miR-324-5p	88.9598	197	hsa-miR-423-3p	51.7821
198	hsa-miR-486-5p	153.731	198	hsa-miR-224	27.3786	198	hsa-miR-30c-1*	38.2488	198	hsa-miR-23a	20893.1	198	hsa-miR-328	65.9529	198	hsa-miR-423-5p	940.872
199	hsa-miR-491-5p	38.5365	199	hsa-miR-23a	24525	199	hsa-miR-30d	4286.74	199	hsa-miR-23a*	61.0296	199	hsa-miR-330-3p	46.7625	199	hsa-miR-424	1054.26
200	hsa-miR-494	36.5146	200	hsa-miR-23a*	61.4897	200	hsa-miR-30e	1244.94	200	hsa-miR-23b	21171.4	200	hsa-miR-331-3p	353.485	200	hsa-miR-424*	84.4613
201	hsa-miR-497	139.707	201	hsa-miR-23b	26433.5	201	hsa-miR-30e*	864.43	201	hsa-miR-23b*	17.382	201	hsa-miR-335	139.335	201	hsa-miR-425	581.761
202	hsa-miR-498	35.2022	202	hsa-miR-23b*	40.1344	202	hsa-miR-31	49.0795	202	hsa-miR-24	6907.15	202	hsa-miR-339-5p	44.1482	202	hsa-miR-425*	123.575
203	hsa-miR-499-5p	66.8342	203	hsa-miR-24	13450.3	203	hsa-miR-320	7827.62	203	hsa-miR-24-2*	36.7234	203	hsa-miR-340	134.051	203	hsa-miR-431	28.232
204	hsa-miR-500	63.66	204	hsa-miR-24-2*	76.1738	204	hsa-miR-324-3p	45.6634	204	hsa-miR-25	14427.6	204	hsa-miR-342-3p	121.916	204	hsa-miR-432	57.4326
205	hsa-miR-500*	53.6117	205	hsa-miR-25	19509.5	205	hsa-miR-324-5p	183.899	205	hsa-miR-25*	66.4883	205	hsa-miR-34a	131.309	205	hsa-miR-449a	1796.34
206	hsa-miR-502-3p	37.0447	206	hsa-miR-25*	161.771	206	hsa-miR-328	97.4804	206	hsa-miR-26a	40552.1	206	hsa-miR-34b	2044.57	206	hsa-miR-449b	3173.5
207	hsa-miR-503	135.83	207	hsa-miR-26a	40254.1	207	hsa-miR-330-3p	41.5142	207	hsa-miR-26b	31473.4	207	hsa-miR-34c-5p	839.629	207	hsa-miR-450a	38.6275
208	hsa-miR-505	42.0745	208	hsa-miR-26b	27906.6	208	hsa-miR-331-3p	1171.51	208	hsa-miR-27a	7062.46	208	hsa-miR-361-5p	8674.89	208	hsa-miR-451	5911.8
209	hsa-miR-505*	166.722	209	hsa-miR-26b*	22.2099	209	hsa-miR-331-5p	47.9168	209	hsa-miR-27b	10814.1	209	hsa-miR-362-3p	84.8862	209	hsa-miR-455-3p	177.927
210	hsa-miR-509-5p	135.493	210	hsa-miR-27a	15724.6	210	hsa-miR-335	382.773	210	hsa-miR-27b*	36.9252	210	hsa-miR-362-5p	373.539	210	hsa-miR-483-5p	379.381
211	hsa-miR-532-3p	52.3373	211	hsa-miR-27b	20695.5	211	hsa-miR-339-5p	55.0384	211	hsa-miR-28-3p	510.47	211	hsa-miR-363	42.1645	211	hsa-miR-484	90.1152
212	hsa-miR-532-5p	277.624	212	hsa-miR-27b*	202.499	212	hsa-miR-340	414.504	212	hsa-miR-28-5p	5517.83	212	hsa-miR-365	338.505	212	hsa-miR-486-5p	98.8921
213	hsa-miR-542-3p	156.729	213	hsa-miR-28-3p	439.265	213	hsa-miR-342-3p	158.622	213	hsa-miR-296-3p	34.8332	213	hsa-miR-371-5p	74.6372	213	hsa-miR-494	44.1798
214	hsa-miR-550	52.2405	214	hsa-miR-28-5p	4958.72	214	hsa-miR-34a	113.863	214	hsa-miR-296-5p	86.7539	214	hsa-miR-373*	50.7323	214	hsa-miR-497	283.295
215	hsa-miR-563	47.7859	215	hsa-miR-296-3p	20.4167	215	hsa-miR-34b	36.1475	215	hsa-miR-298	17.339	215	hsa-miR-374a	220.512	215	hsa-miR-498	50.8121
216	hsa-miR-564	43.9323	216	hsa-miR-296-5p	48.2476	216	hsa-miR-361-5p	10605.3	216	hsa-miR-299-3p	13.4452	216	hsa-miR-374b	1658.14	216	hsa-miR-499-5p	31.3933
217	hsa-miR-574-3p	181.267	217	hsa-miR-298	25.3801	217	hsa-miR-362-3p	136.919	217	hsa-miR-299-5p	31.4167	217	hsa-miR-375	300.545	217	hsa-miR-500	40.9029
218	hsa-miR-574-5p	372.402	218	hsa-miR-299-3p	17.5087	218	hsa-miR-362-5p	560.68	218	hsa-miR-29a	5408.5	218	hsa-miR-378	59.539	218	hsa-miR-502-3p	28.7953
219	hsa-miR-596	37.7436	219	hsa-miR-299-5p	38.8848	219	hsa-miR-363	70.5806	219	hsa-miR-29b	70.6399	219	hsa-miR-379	45.1971	219	hsa-miR-503	41.8833
220	hsa-miR-601	48.0101	220	hsa-miR-29a	5003.68	220	hsa-miR-365	1522.29	220	hsa-miR-29b-1*	50.5231	220	hsa-miR-382	47.7014	220	hsa-miR-505	21.2169
221	hsa-miR-602	45.5014	221	hsa-miR-29b	26.5794	221	hsa-miR-371-5p	101.52	221	hsa-miR-29b-2*	67.4247	221	hsa-miR-383	145.399	221	hsa-miR-505*	74.122
222	hsa-miR-610	38.3009	222	hsa-miR-29b-1*	60.4215	222	hsa-miR-374a	3785.14	222	hsa-miR-29c	1228.06	222	hsa-miR-421	257.556	222	hsa-miR-509-5p	436.355
223	hsa-miR-625*	60.2363	223	hsa-miR-29b-2*	61.8393	223	hsa-miR-374b	3259.92	223	hsa-miR-29c*	103.102	223	hsa-miR-423-5p	7635.18	223	hsa-miR-518b	51.4707
224	hsa-miR-628-3p	107.121	224	hsa-miR-29c	1015.24	224	hsa-miR-378	73.8542	224	hsa-miR-300	18.171	224	hsa-miR-424	6922.36	224	hsa-miR-518c*	41.1115
225	hsa-miR-628-5p	47.7329	225	hsa-miR-29c*	95.0324	225	hsa-miR-382	33.4114	225	hsa-miR-301a	23.1074	225	hsa-miR-424*	507.145	225	hsa-miR-520a-5p	20.9511
226	hsa-miR-636	44.6458	226	hsa-miR-301a	51.2865	226	hsa-miR-421	368.76	226	hsa-miR-302d*	17.9056	226	hsa-miR-425	2182.13	226	hsa-miR-532-5p	171.074
227	hsa-miR-638	664.436	227	hsa-miR-301b	18.261	227	hsa-miR-423-3p	34.4965	227	hsa-miR-30a	4197.16	227	hsa-miR-425*	113.334	227	hsa-miR-542-3p	37.9015
228	hsa-miR-640	38.7057	228	hsa-miR-302b*	15.383	228	hsa-miR-423-5p	5067.23	228	hsa-miR-30a*	86.5203	228	hsa-miR-432	58.9164	228	hsa-miR-549	20.0816
229	hsa-miR-641	53.148	229	hsa-miR-302c*	20.5134	229	hsa-miR-424	11542.3	229	hsa-miR-30b	21627	229	hsa-miR-449a	10783.6	229	hsa-miR-550	104.274
230	hsa-miR-648	37.9115	230	hsa-miR-302d*	23.4832	230	hsa-miR-424*	1160.29	230	hsa-miR-30b*	51.9575	230	hsa-miR-449b	16159.4	230	hsa-miR-550*	24.0899
231	hsa-miR-650	42.9703	231	hsa-miR-30a	4539.65	231	hsa-miR-425	1112.86	231	hsa-miR-30c	19012.4	231	hsa-miR-450a	676.536	231	hsa-miR-551a	23.9254
232	hsa-miR-652	57.2552	232	hsa-miR-30a*	427.844	232	hsa-miR-425*	70.1468	232	hsa-miR-30c-1*	54.0582	232	hsa-miR-450b-5p	222.046	232	hsa-miR-551b*	30.97
233	hsa-miR-654-5p	45.2998	233	hsa-miR-30b	10910.4	233	hsa-miR-449a	53.2645	233	hsa-miR-30c-2*	25.5846	233	hsa-miR-451	9242.01	233	hsa-miR-557	37.3745
234	hsa-miR-658	47.493	234	hsa-miR-30b*	84.1034	234	hsa-miR-449b	60.4778	234	hsa-miR-30d	5194.87	234	hsa-miR-454	69.004	234	hsa-miR-563	53.1361
235	hsa-miR-659	41.513	235	hsa-miR-30c	13820.3	235	hsa-miR-450a	3272.04	235	hsa-miR-30e	732.581	235	hsa-miR-455-3p	958.844	235	hsa-miR-564	40.276
236	hsa-miR-660	104.58	236	hsa-miR-30c-1*	40.7404	236	hsa-miR-450b-5p	2077.05	236	hsa-miR-30e*	196.673	236	hsa-miR-483-5p	658.678	236	hsa-miR-566	25.3983
237	hsa-miR-663	100.168	237	hsa-miR-30c-2*	39.7129	237	hsa-miR-451	7154.61	237	hsa-miR-31	49.8515	237	hsa-miR-484	106.404	237	hsa-miR-567	23.8049
238	hsa-miR-665	41.9335	238	hsa-miR-30d	4669.5	238	hsa-miR-454	145.49	238	hsa-miR-32*	44.5024	238	hsa-miR-486-5p	277.695	238	hsa-miR-572	37.3741
239	hsa-miR-671-3p	46.3822	239	hsa-miR-30e	1654.71	239	hsa-miR-455-3p	2181.31	239	hsa-miR-320	6346.41	239	hsa-miR-491-5p	43.0455	239	hsa-miR-574-5p	432.038
240	hsa-miR-671-5p	68.3121	240	hsa-miR-30e*	1218.91	240	hsa-miR-455-5p	76.7899	240	hsa-miR-323-5p	24.7408	240	hsa-miR-494	39.3383	240	hsa-miR-575	49.4502
241	hsa-miR-674	37.7655	241	hsa-miR-31	76.2624	241	hsa-miR-483-5p	167.353	241	hsa-miR-324-3p	38.8999	241	hsa-miR-497	1069.41	241	hsa-miR-576-5p	15.3564
242	hsa-miR-675	58.2219	242	hsa-miR-32*	23.0524	242	hsa-miR-484	161.863	242	hsa-miR-324-5p	73.2259	242	hsa-miR-499-5p	87.8247	242	hsa-miR-583	25.5351
243	hsa-miR-7	67.5837	243	hsa-miR-320	7284.21	243	hsa-miR-486-3p	44.4277	243	hsa-miR-326	19.8792	243	hsa-miR-500	120.581	243	hsa-miR-588	21.3885
244	hsa-miR-708	366.849	244	hsa-miR-324-3p	46.0115	244	hsa-miR-486-5p	231.08	244	hsa-miR-328	44.8669	244	hsa-miR-500*	68.3963	244	hsa-miR-595	31.848
245	hsa-miR-7-1*	42.3143	245	hsa-miR-324-5p	285.301	245	hsa-miR-487b	39.124	245	hsa-miR-330-3p	23.979	245	hsa-miR-503	158.122	245	hsa-miR-601	69.6231
246	hsa-miR-744	167.568	246	hsa-miR-326	32.7771	246	hsa-miR-489	36.6076	246	hsa-miR-330-5p	24.9579	246	hsa-miR-505	38.7139	246	hsa-miR-602	65.368
247	hsa-miR-765	81.4244	247	hsa-miR-328	103.386	247	hsa-miR-491-5p	70.7714	247	hsa-miR-331-3p	256.214	247	hsa-miR-505*	659.852	247	hsa-miR-604	24.5501
248	hsa-miR-766	44.5162	248	hsa-miR-329	20.5027	248	hsa-miR-494	56.475	248	hsa-miR-331-5p	35.3643	248	hsa-miR-506	85.9056	248	hsa-miR-608	47.6436
249	hsa-miR-767-3p	40.5544	249	hsa-miR-330-3p	48.305	249	hsa-miR-497	690.623	249	hsa-miR-335	321.981	249	hsa-miR-509-5p	4216.25	249	hsa-miR-611	39.238
250	hsa-miR-768-3p	38.8686	250	hsa-miR-330-5p	22.5532	250	hsa-miR-499-5p	219.22	250	hsa-miR-335*	75.6934	250	hsa-miR-532-5p	594.603	250	hsa-miR-614	28.2281
251	hsa-miR-768-5p	90.4739	251	hsa-miR-331-3p	453.071	251	hsa-miR-500	469.511	251	hsa-miR-339-5p	45.6893	251	hsa-miR-542-3p	126.794	251	hsa-miR-615-5p	55.9676
252	hsa-miR-769-5p	42.6584	252	hsa-miR-331-5p	43.9896	252	hsa-miR-500*	135.522	252	hsa-miR-33b	13.2398	252	hsa-miR-563	65.6825	252	hsa-miR-616*	21.1266
253	hsa-miR-801	41.4662	253	hsa-miR-335	288.63	253	hsa-miR-502-3p	86.1016	253	hsa-miR-33b*	39.355	253	hsa-miR-564	55.9541	253	hsa-miR-623	41.874
254	hsa-miR-877	34.3352	254	hsa-miR-339-3p	25.7912	254	hsa-miR-503	559.584	254	hsa-miR-340	87.7011	254	hsa-miR-574-3p	88.1847	254	hsa-miR-625	39.9919
255	hsa-miR-877*	38.3052	255	hsa-miR-339-5p	52.5104	255	hsa-miR-505	58.8355	255	hsa-miR-342-3p	243.244	255	hsa-miR-574-5p	754.388	255	hsa-miR-625*	80.41
256	hsa-miR-923	2178.66	256	hsa-miR-33b*	40.4181	256	hsa-miR-505*	468.326	256	hsa-miR-34a	59.4405	256	hsa-miR-601	56.7873	256	hsa-miR-627	18.4032
257	hsa-miR-92a	10658.6	257	hsa-miR-340	510.926	257	hsa-miR-506	49.4196	257	hsa-miR-34b	7550.87	257	hsa-miR-608	54.1396	257	hsa-miR-628-3p	135.713
258	hsa-miR-92a-1*	41.944	258	hsa-miR-340*	47.775	258	hsa-miR-509-3-5p	29.6985	258	hsa-miR-34c-5p	963.984	258	hsa-miR-628-3p	455.778	258	hsa-miR-628-5p	41.8103
259	hsa-miR-92a-2*	41.3087	259	hsa-miR-342-3p	190.864	259	hsa-miR-509-5p	726.264	259	hsa-miR-361-5p	7463.34	259	hsa-miR-628-5p	73.1495	259	hsa-miR-629	35.3961
260	hsa-miR-92b	4247.43	260	hsa-miR-346	19.8861	260	hsa-miR-510	35.7569	260	hsa-miR-362-3p	45.1008	260	hsa-miR-638	21704.4	260	hsa-miR-629*	32.8306
261	hsa-miR-92b*	34.0855	261	hsa-miR-34a	143.414	261	hsa-miR-513-5p	48.6093	261	hsa-miR-362-5p	248.569	261	hsa-miR-652	62.7627	261	hsa-miR-630	27.7645
262	hsa-miR-93	1290.2	262	hsa-miR-361-3p	34.0968	262	hsa-miR-532-3p	246.979	262	hsa-miR-363	28.0444	262	hsa-miR-654-5p	58.2412	262	hsa-miR-634	43.6038
263	hsa-miR-93*	39.1017	263	hsa-miR-361-5p	11608.1	263	hsa-miR-532-5p	1038.16	263	hsa-miR-365	761.829	263	hsa-miR-658	42.5459	263	hsa-miR-635	24.6879
264	hsa-miR-933	105.526	264	hsa-miR-362-3p	168.529	264	hsa-miR-542-3p	2113.69	264	hsa-miR-370	23.4914	264	hsa-miR-660	229.619	264	hsa-miR-636	69.8808
265	hsa-miR-936	50.8593	265	hsa-miR-362-5p	361.772	265	hsa-miR-550	37.2696	265	hsa-miR-371-5p	592.471	265	hsa-miR-663	2640.71	265	hsa-miR-637	51.3177
266	hsa-miR-937	36.9647	266	hsa-miR-363	49.1761	266	hsa-miR-563	32.2635	266	hsa-miR-373	15.7622	266	hsa-miR-671-5p	427.761	266	hsa-miR-638	11765.8
267	hsa-miR-939	43.378	267	hsa-miR-365	686.829	267	hsa-miR-564	159.702	267	hsa-miR-373*	78.8377	267	hsa-miR-675	405.487	267	hsa-miR-640	29.8438
268	hsa-miR-940	165.737	268	hsa-miR-370	19.3429	268	hsa-miR-574-3p	561.342	268	hsa-miR-374a	669.639	268	hsa-miR-7	105.382	268	hsa-miR-641	47.7287
269	hsa-miR-98	2399.57	269	hsa-miR-371-5p	55.1301	269	hsa-miR-574-5p	740.999	269	hsa-miR-374b	3118.19	269	hsa-miR-708	236.878	269	hsa-miR-645	28.0327
270	hsa-miR-99a	2269.24	270	hsa-miR-374a	2018.71	270	hsa-miR-575	48.7651	270	hsa-miR-375	598.846	270	hsa-miR-744	236.734	270	hsa-miR-648	38.6825
271	hsa-miR-99b	1253.94	271	hsa-miR-374b	3226.77	271	hsa-miR-601	69.5839	271	hsa-miR-378	40.5535	271	hsa-miR-765	424.359	271	hsa-miR-650	58.6885
272	lca-miR-16	2634.99	272	hsa-miR-378	79.7172	272	hsa-miR-612	48.7653	272	hsa-miR-379	35.7682	272	hsa-miR-768-5p	583.163	272	hsa-miR-652	38.6196
273	mdo-let-7d	22095.2	273	hsa-miR-378*	41.2711	273	hsa-miR-625*	41.1645	273	hsa-miR-380*	10.2889	273	hsa-miR-801	51.7941	273	hsa-miR-654-5p	60.0337
274	mdo-let-7g	13775.5	274	hsa-miR-379	34.0957	274	hsa-miR-628-3p	389.25	274	hsa-miR-382	26.279	274	hsa-miR-9	141.751	274	hsa-miR-658	78.738
275	mdo-let-7i	8282.03	275	hsa-miR-383	23.5384	275	hsa-miR-628-5p	210.099	275	hsa-miR-383	226.766	275	hsa-miR-9*	50.4265	275	hsa-miR-659	129.577
276	mdo-miR-100	2203.47	276	hsa-miR-409-3p	22.5197	276	hsa-miR-638	5583	276	hsa-miR-409-3p	20.7404	276	hsa-miR-923	34183.3	276	hsa-miR-660	30.9175
277	mdo-miR-10b	8268.77	277	hsa-miR-411	19.1188	277	hsa-miR-652	253.415	277	hsa-miR-421	284.459	277	hsa-miR-92a	19193.2	277	hsa-miR-663	557.85
278	mdo-miR-122	52.4547	278	hsa-miR-421	360.358	278	hsa-miR-654-5p	60.5095	278	hsa-miR-422a	30.8859	278	hsa-miR-92a-1*	47.1578	278	hsa-miR-665	77.3855
279	mdo-miR-143	614.269	279	hsa-miR-423-5p	4353.42	279	hsa-miR-660	744.54	279	hsa-miR-423-3p	26.3874	279	hsa-miR-92b	8370.47	279	hsa-miR-668	28.8594
280	mdo-miR-152	1438.9	280	hsa-miR-424	15819.6	280	hsa-miR-663	569.568	280	hsa-miR-423-5p	3832.05	280	hsa-miR-93	4091.63	280	hsa-miR-671-3p	53.0338
281	mdo-miR-15a	667.137	281	hsa-miR-424*	928.035	281	hsa-miR-671-5p	250.74	281	hsa-miR-424	5926.56	281	hsa-miR-933	102.112	281	hsa-miR-671-5p	452.856
282	mdo-miR-181b	637.704	282	hsa-miR-425	1252.86	282	hsa-miR-675	189.046	282	hsa-miR-424*	383.421	282	hsa-miR-936	59.9857	282	hsa-miR-674	50.1763
283	mdo-miR-191	6245.95	283	hsa-miR-425*	112.506	283	hsa-miR-7	99.4045	283	hsa-miR-425	1479.76	283	hsa-miR-939	117.448	283	hsa-miR-675	207.888
284	mdo-miR-203	172.788	284	hsa-miR-431	15.6617	284	hsa-miR-708	1298.75	284	hsa-miR-425*	60.4342	284	hsa-miR-940	188.791	284	hsa-miR-7	41.7336
285	mdo-miR-206	59.6969	285	hsa-miR-431*	18.3077	285	hsa-miR-7-1*	118.698	285	hsa-miR-432	37.2984	285	hsa-miR-98	9340.25	285	hsa-miR-708	186.227
286	mdo-miR-22	1018.75	286	hsa-miR-432	40.7108	286	hsa-miR-744	412.536	286	hsa-miR-449a	7596.22	286	hsa-miR-99a	6578.9	286	hsa-miR-744	79.8505
287	mdo-miR-23a	6230.74	287	hsa-miR-433	15.8127	287	hsa-miR-765	116.229	287	hsa-miR-449b	10900.4	287	hsa-miR-99b	3336.88	287	hsa-miR-758	25.3603
288	mdo-miR-24	2062.89	288	hsa-miR-449a	13.7702	288	hsa-miR-766	38.3682	288	hsa-miR-450a	729.716	288	lca-miR-16	17979.1	288	hsa-miR-760	67.4622
289	mdo-miR-29a	44.2574	289	hsa-miR-449b	24.2532	289	hsa-miR-768-3p	39.2617	289	hsa-miR-450b-5p	293.956	289	mdo-let-7d	34528.7	289	hsa-miR-765	352.152
290	mmu-miR-106a	594.259	290	hsa-miR-450a	4320.56	290	hsa-miR-768-5p	653.774	290	hsa-miR-451	9089.38	290	mdo-let-7g	30095.6	290	hsa-miR-766	41.2497
291	mmu-miR-10b*	55.8349	291	hsa-miR-450b-5p	2160.59	291	hsa-miR-769-5p	45.7091	291	hsa-miR-452	21.6229	291	mdo-let-7i	20051	291	hsa-miR-767-3p	39.4378
292	mmu-miR-150*	43.1099	292	hsa-miR-451	15588.4	292	hsa-miR-874	47.7196	292	hsa-miR-454	91.1016	292	mdo-miR-100	7702.41	292	hsa-miR-768-3p	32.3375
293	mmu-miR-151-3p	49.0857	293	hsa-miR-452	38.8169	293	hsa-miR-923	6656.22	293	hsa-miR-455-3p	572.049	293	mdo-miR-10b	18235.1	293	hsa-miR-768-5p	212.579
294	mmu-miR-155	848.065	294	hsa-miR-453	18.1482	294	hsa-miR-92a	19828.3	294	hsa-miR-455-5p	21.0161	294	mdo-miR-122	214.823	294	hsa-miR-769-5p	27.5782
295	mmu-miR-182	80.102	295	hsa-miR-454	130.645	295	hsa-miR-92a-1*	73.2754	295	hsa-miR-483-5p	1603.21	295	mdo-miR-130a	39.6039	295	hsa-miR-770-5p	30.3726
296	mmu-miR-191*	46.5606	296	hsa-miR-455-3p	1958.66	296	hsa-miR-92b	9981.44	296	hsa-miR-484	76.4529	296	mdo-miR-137	63.325	296	hsa-miR-801	60.2753
297	mmu-miR-193b	44.9002	297	hsa-miR-455-5p	60.4454	297	hsa-miR-93	3687.34	297	hsa-miR-486-5p	160.805	297	mdo-miR-143	15845.1	297	hsa-miR-874	48.6616
298	mmu-miR-199b*	78.9112	298	hsa-miR-483-5p	110.077	298	hsa-miR-93*	62.1854	298	hsa-miR-487b	22.9203	298	mdo-miR-152	4209.37	298	hsa-miR-875-3p	29.6972
299	mmu-miR-202-3p	45.0349	299	hsa-miR-484	126.836	299	hsa-miR-933	64.1634	299	hsa-miR-489	39.2243	299	mdo-miR-15a	3748.28	299	hsa-miR-876-3p	19.5751
300	mmu-miR-202-5p	42709.9	300	hsa-miR-486-5p	399.554	300	hsa-miR-936	62.239	300	hsa-miR-491-5p	27.0871	300	mdo-miR-181b	1115.18	300	hsa-miR-877	53.4158
301	mmu-miR-207	48.1304	301	hsa-miR-487b	37.7453	301	hsa-miR-939	194.942	301	hsa-miR-494	100.839	301	mdo-miR-191	17486.8	301	hsa-miR-877*	38.2416
302	mmu-miR-298	51.2637	302	hsa-miR-491-5p	58.8033	302	hsa-miR-940	147.629	302	hsa-miR-497	401.71	302	mdo-miR-203	1407.29	302	hsa-miR-885-3p	50.4628
303	mmu-miR-31	37.6436	303	hsa-miR-494	45.7301	303	hsa-miR-98	20007.2	303	hsa-miR-498	84.9092	303	mdo-miR-206	322.038	303	hsa-miR-885-5p	32.127
304	mmu-miR-322	196.014	304	hsa-miR-497	725.159	304	hsa-miR-99a	7736.88	304	hsa-miR-499-5p	44.9684	304	mdo-miR-22	4894.4	304	hsa-miR-886-5p	24.5532
305	mmu-miR-329	50.6551	305	hsa-miR-498	28.2027	305	hsa-miR-99b	3995.73	305	hsa-miR-500	160.626	305	mdo-miR-23a	17095.8	305	hsa-miR-9	62.5713
306	mmu-miR-345-5p	48.8397	306	hsa-miR-499-5p	403.45	306	lca-miR-16	8612.58	306	hsa-miR-500*	54.6759	306	mdo-miR-24	3000.39	306	hsa-miR-9*	46.1697
307	mmu-miR-34c*	52.4921	307	hsa-miR-500	251.948	307	mdo-let-7d	30436	307	hsa-miR-502-3p	43.7032	307	mdo-miR-29a	234.958	307	hsa-miR-921	39.2935
308	mmu-miR-425*	48.0799	308	hsa-miR-500*	131.813	308	mdo-let-7g	24262.4	308	hsa-miR-503	140.195	308	mdo-miR-34a	83.838	308	hsa-miR-922	26.9787
309	mmu-miR-455	138.182	309	hsa-miR-502-3p	91.9721	309	mdo-let-7i	18081.9	309	hsa-miR-505	77.6528	309	mdo-miR-375	707.212	309	hsa-miR-923	28093.8
310	mmu-miR-483	54.5199	310	hsa-miR-502-5p	20.832	310	mdo-miR-100	7388.19	310	hsa-miR-505*	270.78	310	mdo-miR-7	67.0429	310	hsa-miR-92a	4031.1
311	mmu-miR-497	141.157	311	hsa-miR-503	838.498	311	mdo-miR-10b	18726.6	311	hsa-miR-506	987.587	311	mdo-miR-9*	46.3929	311	hsa-miR-92a-1*	34.5111
312	mmu-miR-542-5p	67.7505	312	hsa-miR-505	95.7757	312	mdo-miR-122	46.8382	312	hsa-miR-509-3-5p	17.113	312	mmu-miR-106a	1562.29	312	hsa-miR-92a-2*	50.845
313	mmu-miR-685	47.6002	313	hsa-miR-505*	449.065	313	mdo-miR-130a	429.286	313	hsa-miR-509-5p	7291.66	313	mmu-miR-10b*	242.544	313	hsa-miR-92b	853.02
314	mmu-miR-702	58.0919	314	hsa-miR-506	26.2479	314	mdo-miR-137	90.6895	314	hsa-miR-510	241.766	314	mmu-miR-145*	103.284	314	hsa-miR-92b*	30.882
315	mmu-miR-705	866.431	315	hsa-miR-508-5p	25.9297	315	mdo-miR-143	2923.6	315	hsa-miR-512-5p	13.8899	315	mmu-miR-151-3p	87.7593	315	hsa-miR-93	1550.06
316	mmu-miR-709	154.043	316	hsa-miR-509-5p	879.237	316	mdo-miR-152	5338.23	316	hsa-miR-513-5p	82.1622	316	mmu-miR-155	770.519	316	hsa-miR-93*	37.4593
317	mmu-miR-712*	58.1278	317	hsa-miR-513-5p	35.6318	317	mdo-miR-15a	2947.97	317	hsa-miR-519e*	14.6561	317	mmu-miR-182	363.117	317	hsa-miR-933	356.729
318	mmu-miR-714	37.9689	318	hsa-miR-516a-5p	15.6969	318	mdo-miR-17-3p	68.5717	318	hsa-miR-532-3p	39.426	318	mmu-miR-191*	41.4893	318	hsa-miR-934	30.3179
319	mmu-miR-715	66.9037	319	hsa-miR-532-3p	178.36	319	mdo-miR-181b	2868.6	319	hsa-miR-532-5p	415.063	319	mmu-miR-193b	111.301	319	hsa-miR-935	40.5338
320	mmu-miR-720	315.232	320	hsa-miR-532-5p	729.894	320	mdo-miR-187	33.6156	320	hsa-miR-542-3p	178.574	320	mmu-miR-199b*	105.733	320	hsa-miR-936	106.108
321	mmu-miR-762	557.236	321	hsa-miR-542-3p	2033.99	321	mdo-miR-191	14694.3	321	hsa-miR-550	60.8743	321	mmu-miR-202-3p	53.5287	321	hsa-miR-937	49.7851
322	mmu-miR-92a	7929.63	322	hsa-miR-550	38.7125	322	mdo-miR-193	50.5186	322	hsa-miR-551a	13.9557	322	mmu-miR-202-5p	42167.6	322	hsa-miR-938	30.1766
323	ppa-miR-128a	243.439	323	hsa-miR-560	32.6955	323	mdo-miR-203	908.87	323	hsa-miR-551b*	22.9306	323	mmu-miR-298	67.0968	323	hsa-miR-939	208.77
324	ppa-miR-23b	7730.37	324	hsa-miR-563	39.281	324	mdo-miR-206	108.725	324	hsa-miR-557	47.2146	324	mmu-miR-31	58.9331	324	hsa-miR-940	765.476
325	ppy-miR-182	152.374	325	hsa-miR-564	81.7473	325	mdo-miR-22	4047.75	325	hsa-miR-560	30.1217	325	mmu-miR-322	371.756	325	hsa-miR-941	27.3386
326	ptr-miR-25	3116.08	326	hsa-miR-572	39.7664	326	mdo-miR-23a	22660.3	326	hsa-miR-563	36.5399	326	mmu-miR-329	50.6455	326	hsa-miR-98	1657.27
327	rno-miR-10b	5444.97	327	hsa-miR-574-3p	516.052	327	mdo-miR-24	7310.47	327	hsa-miR-564	220.239	327	mmu-miR-345-3p	46.3302	327	hsa-miR-99a	855.9
328	rno-miR-143	703.371	328	hsa-miR-574-5p	1093.41	328	mdo-miR-29a	189.71	328	hsa-miR-566	18.3025	328	mmu-miR-345-5p	57.4034	328	hsa-miR-99b	452.281
329	rno-miR-200b	165.63	329	hsa-miR-576-3p	12.0836	329	mdo-miR-31	41.7692	329	hsa-miR-567	12.3342	329	mmu-miR-34b-3p	9616.29	329	lca-miR-16	2586.26
330	rno-miR-20b-5p	771.303	330	hsa-miR-593*	29.3871	330	mdo-miR-34a	96.5656	330	hsa-miR-572	39.679	330	mmu-miR-34b-5p	84.8108	330	lla-miR-198	140.448
331	rno-miR-214	4282.48	331	hsa-miR-596	23.4975	331	mdo-miR-451	37.9272	331	hsa-miR-574-3p	230.863	331	mmu-miR-34c*	1154.38	331	mdo-let-7d	24738.4
332	rno-miR-223	76.9264	332	hsa-miR-601	79.3737	332	mdo-miR-7	54.3469	332	hsa-miR-574-5p	1940.66	332	mmu-miR-362-5p	59.4997	332	mdo-let-7g	16268.1
333	rno-miR-224	45.4575	333	hsa-miR-602	43.7976	333	mmu-miR-106a	5422.83	333	hsa-miR-575	97.8292	333	mmu-miR-383	52.1467	333	mdo-let-7i	7806.54
334	rno-miR-352	1633.19	334	hsa-miR-605	18.0382	334	mmu-miR-10b*	449.486	334	hsa-miR-593	17.2455	334	mmu-miR-425*	40.1771	334	mdo-miR-100	765.442
335	rno-miR-409-3p	61.0577	335	hsa-miR-608	26.0723	335	mmu-miR-151-3p	124.273	335	hsa-miR-593*	22.0809	335	mmu-miR-449c	454.019	335	mdo-miR-10b	2684.08
336	rno-miR-450a	134.426	336	hsa-miR-612	38.7146	336	mmu-miR-155	3704.1	336	hsa-miR-595	20.2048	336	mmu-miR-455	135.132	336	mdo-miR-122	141.101
337	rno-miR-505	44.912	337	hsa-miR-614	25.4431	337	mmu-miR-182	184.551	337	hsa-miR-596	20.544	337	mmu-miR-483	388.531	337	mdo-miR-143	6836.19
338	ssc-let-7i	8139.87	338	hsa-miR-615-5p	27.6658	338	mmu-miR-191*	32.0805	338	hsa-miR-597	12.365	338	mmu-miR-497	1330.16	338	mdo-miR-152	1190.78
339	ssc-miR-15b	5437.79	339	hsa-miR-622	26.0019	339	mmu-miR-193b	329.138	339	hsa-miR-601	300.429	339	mmu-miR-542-5p	62.312	339	mdo-miR-15a	371.11
340	ssc-miR-28	48.8709	340	hsa-miR-625*	18.4877	340	mmu-miR-199b*	708.455	340	hsa-miR-602	49.6175	340	mmu-miR-678	48.9902	340	mdo-miR-181b	250.744
			341	hsa-miR-628-3p	323.814	341	mmu-miR-202-3p	165.858	341	hsa-miR-604	22.0554	341	mmu-miR-679	57.8051	341	mdo-miR-191	4724.95
			342	hsa-miR-628-5p	145.513	342	mmu-miR-202-5p	41183.8	342	hsa-miR-608	40.5952	342	mmu-miR-680	55.2149	342	mdo-miR-203	220.768
			343	hsa-miR-631	21.9519	343	mmu-miR-31	53.9457	343	hsa-miR-610	15.4065	343	mmu-miR-685	54.074	343	mdo-miR-206	43.2721
			344	hsa-miR-636	29.8946	344	mmu-miR-322	4264.56	344	hsa-miR-611	25.4921	344	mmu-miR-689	50.5465	344	mdo-miR-22	891.778
			345	hsa-miR-637	28.0287	345	mmu-miR-345-5p	52.5492	345	hsa-miR-612	32.9646	345	mmu-miR-702	57.5005	345	mdo-miR-23a	2126.75
			346	hsa-miR-638	4365.36	346	mmu-miR-362-5p	196.18	346	hsa-miR-614	17.3131	346	mmu-miR-705	23722.8	346	mdo-miR-24	434.631
			347	hsa-miR-646	26.1402	347	mmu-miR-425*	49.0206	347	hsa-miR-615-5p	26.805	347	mmu-miR-709	3209.75	347	mdo-miR-375	384.871
			348	hsa-miR-652	196.027	348	mmu-miR-434-3p	37.7078	348	hsa-miR-616	18.1763	348	mmu-miR-712*	61.1121	348	mdo-miR-9*	53.3936
			349	hsa-miR-654-5p	38.119	349	mmu-miR-452	47.4964	349	hsa-miR-617	41.0264	349	mmu-miR-715	51.3789	349	mml-miR-198	78.0965
			350	hsa-miR-658	39.4765	350	mmu-miR-455	744.782	350	hsa-miR-622	25.711	350	mmu-miR-720	2112.1	350	mmu-miR-106a	250.331
			351	hsa-miR-659	32.8331	351	mmu-miR-483	147.581	351	hsa-miR-623	113.6	351	mmu-miR-721	49.1578	351	mmu-miR-150*	76.5869
			352	hsa-miR-660	646.967	352	mmu-miR-497	718.543	352	hsa-miR-628-3p	327.223	352	mmu-miR-762	21326.3	352	mmu-miR-151-3p	34.4966
			353	hsa-miR-663	475.425	353	mmu-miR-501-3p	59.1424	353	hsa-miR-628-5p	106.698	353	mmu-miR-763	55.3574	353	mmu-miR-155	118.302
			354	hsa-miR-665	44.103	354	mmu-miR-503	107.565	354	hsa-miR-630	107.241	354	mmu-miR-92a	17193.9	354	mmu-miR-182	65.9159
			355	hsa-miR-671-3p	33.7993	355	mmu-miR-542-5p	268.195	355	hsa-miR-634	20.9115	355	ppa-miR-1	666.182	355	mmu-miR-18a*	24.4708
			356	hsa-miR-671-5p	132.316	356	mmu-miR-680	67.5158	356	hsa-miR-636	28.9702	356	ppa-miR-128a	1403.57	356	mmu-miR-191*	81.8058
			357	hsa-miR-672	25.9349	357	mmu-miR-685	100.47	357	hsa-miR-637	34.3114	357	ppa-miR-139	108.192	357	mmu-miR-193b	43.3643
			358	hsa-miR-674	19.5882	358	mmu-miR-689	89.6791	358	hsa-miR-638	19356.5	358	ppa-miR-23b	18961.2	358	mmu-miR-199b*	25.7059
			359	hsa-miR-675	158.086	359	mmu-miR-705	5091.73	359	hsa-miR-639	13.3579	359	ppy-miR-10a	41.333	359	mmu-miR-202-5p	24995
			360	hsa-miR-7	330.506	360	mmu-miR-709	629.851	360	hsa-miR-646	9.69624	360	ppy-miR-133a	97.3344	360	mmu-miR-207	76.682
			361	hsa-miR-708	1322.39	361	mmu-miR-712*	56.0839	361	hsa-miR-647	15.1553	361	ppy-miR-182	2262.51	361	mmu-miR-290-3p	78.2223
			362	hsa-miR-708*	34.715	362	mmu-miR-714	87.4824	362	hsa-miR-648	19.202	362	ptr-miR-133a	418.216	362	mmu-miR-290-5p	94.409
			363	hsa-miR-7-1*	136.86	363	mmu-miR-720	2249.15	363	hsa-miR-650	36.0162	363	ptr-miR-25	3799.89	363	mmu-miR-294*	21.5951
			364	hsa-miR-744	374.07	364	mmu-miR-762	5116.98	364	hsa-miR-652	47.1233	364	rno-miR-10b	13074.8	364	mmu-miR-298	100.785
			365	hsa-miR-760	24.081	365	mmu-miR-763	89.8686	365	hsa-miR-654-5p	117.093	365	rno-miR-143	13271.6	365	mmu-miR-324-3p	46.9369
			366	hsa-miR-765	262.96	366	mmu-miR-92a	18342.1	366	hsa-miR-658	30.6402	366	rno-miR-200b	187.995	366	mmu-miR-327	62.9445
			367	hsa-miR-766	22.1389	367	ppa-miR-1	52.5492	367	hsa-miR-659	93.2242	367	rno-miR-20b-5p	2176.42	367	mmu-miR-329	96.5161
			368	hsa-miR-768-5p	361.503	368	ppa-miR-128a	1442.19	368	hsa-miR-660	234.632	368	rno-miR-214	11126.2	368	mmu-miR-345-3p	37.5636
			369	hsa-miR-769-3p	24.1949	369	ppa-miR-139	80.5452	369	hsa-miR-663	1448.52	369	rno-miR-223	98.1726	369	mmu-miR-34b-3p	318.038
			370	hsa-miR-769-5p	42.3474	370	ppa-miR-188	68.9806	370	hsa-miR-665	29.8157	370	rno-miR-324-3p	84.9139	370	mmu-miR-34b-5p	42.5897
			371	hsa-miR-801	36.395	371	ppa-miR-23b	25376.4	371	hsa-miR-671-3p	21.3546	371	rno-miR-345-3p	50.2673	371	mmu-miR-34c*	183.136
			372	hsa-miR-874	42.2302	372	ppy-miR-10a	48.2036	372	hsa-miR-671-5p	1980.3	372	rno-miR-345-5p	44.3276	372	mmu-miR-376a	23.6334
			373	hsa-miR-875-3p	28.7429	373	ppy-miR-133a	44.6664	373	hsa-miR-674	53.2029	373	rno-miR-34b	125.061	373	mmu-miR-380-5p	28.7944
			374	hsa-miR-875-5p	12.668	374	ppy-miR-182	753.699	374	hsa-miR-675	257.257	374	rno-miR-352	4967.3	374	mmu-miR-383	39.02
			375	hsa-miR-876-5p	16.675	375	ptr-miR-133a	92.9147	375	hsa-miR-7	101.337	375	rno-miR-409-3p	116.614	375	mmu-miR-425*	48.1035
			376	hsa-miR-877	30.4369	376	ptr-miR-25	12068.7	376	hsa-miR-708	93.7724	376	rno-miR-450a	573.664	376	mmu-miR-429	23.7784
			377	hsa-miR-877*	33.603	377	rno-miR-10b	15815.7	377	hsa-miR-7-1*	58.2035	377	rno-miR-505	174.347	377	mmu-miR-449c	52.9318
			378	hsa-miR-885-3p	31.0971	378	rno-miR-125b*	69.8508	378	hsa-miR-744	159.491	378	ssc-let-7i	20201.4	378	mmu-miR-466f-3p	44.7244
			379	hsa-miR-885-5p	24.8242	379	rno-miR-143	2315.64	379	hsa-miR-760	123.834	379	ssc-miR-122	138.523	379	mmu-miR-483	376.758
			380	hsa-miR-886-3p	20.8563	380	rno-miR-200b	327.338	380	hsa-miR-765	899.221	380	ssc-miR-15b	23436	380	mmu-miR-483*	44.737
			381	hsa-miR-886-5p	19.34	381	rno-miR-20b-5p	4202.35	381	hsa-miR-767-3p	13.5742	381	ssc-miR-28	94.3755	381	mmu-miR-485*	67.7282
			382	hsa-miR-887	31.3906	382	rno-miR-214	12491.5	382	hsa-miR-768-3p	24.3201				382	mmu-miR-497	328.914
			383	hsa-miR-888	15.6095	383	rno-miR-223	307.162	383	hsa-miR-768-5p	648.418				383	mmu-miR-542-5p	38.8497
			384	hsa-miR-888*	32.82	384	rno-miR-24-1*	41.4834	384	hsa-miR-769-3p	22.2252				384	mmu-miR-668	54.4652
			385	hsa-miR-889	13.4086	385	rno-miR-324-3p	149.361	385	hsa-miR-769-5p	28.4207				385	mmu-miR-678	67.1195
			386	hsa-miR-890	17.8117	386	rno-miR-345-5p	64.6088	386	hsa-miR-801	59.9478				386	mmu-miR-680	154.873
			387	hsa-miR-891a	18.0629	387	rno-miR-352	9835.85	387	hsa-miR-874	55.0886				387	mmu-miR-685	65.2289
			388	hsa-miR-891b	15.684	388	rno-miR-409-3p	54.8432	388	hsa-miR-875-3p	22.6416				388	mmu-miR-689	75.5853
			389	hsa-miR-892a	23.5757	389	rno-miR-450a	3348.08	389	hsa-miR-877	69.6571				389	mmu-miR-692	31.0695
			390	hsa-miR-892b	19.1515	390	rno-miR-483	31.707	390	hsa-miR-877*	24.5783				390	mmu-miR-700	27.3911
			391	hsa-miR-9	13.2491	391	rno-miR-505	276.168	391	hsa-miR-885-3p	54.654				391	mmu-miR-702	95.6311
			392	hsa-miR-9*	15.13	392	ssc-let-7i	20702.4	392	hsa-miR-885-5p	21.9178				392	mmu-miR-705	15016.5
			393	hsa-miR-920	21.2445	393	ssc-miR-122	52.638	393	hsa-miR-9	1567.76				393	mmu-miR-709	984.916
			394	hsa-miR-921	29.4891	394	ssc-miR-15b	13504.5	394	hsa-miR-9*	328.835				394	mmu-miR-711	53.5979
			395	hsa-miR-922	20.4093	395	ssc-miR-28	202.094	395	hsa-miR-921	46.7831				395	mmu-miR-712*	88.526
			396	hsa-miR-923	5681.61				396	hsa-miR-923	36085.5				396	mmu-miR-714	77.3372
			397	hsa-miR-924	19.8738				397	hsa-miR-92a	20318.3				397	mmu-miR-715	128.834
			398	hsa-miR-92a	20968.3				398	hsa-miR-92a-1*	36.672				398	mmu-miR-720	677.312
			399	hsa-miR-92a-1*	82.7402				399	hsa-miR-92a-2*	32.1381				399	mmu-miR-721	122.747
			400	hsa-miR-92a-2*	36.0277				400	hsa-miR-92b	8057.32				400	mmu-miR-742	16.8201
			401	hsa-miR-92b	12790.5				401	hsa-miR-92b*	38.5093				401	mmu-miR-762	11352
			402	hsa-miR-92b*	30.4046				402	hsa-miR-93	2673.87				402	mmu-miR-763	50.5912
			403	hsa-miR-93	3548.17				403	hsa-miR-93*	27.6309				403	mmu-miR-770-3p	63.0107
			404	hsa-miR-93*	54.294				404	hsa-miR-933	148.756				404	mmu-miR-92a	2309.2
			405	hsa-miR-933	130.703				405	hsa-miR-934	17.9654				405	ppa-miR-1	127.701
			406	hsa-miR-934	24.1325				406	hsa-miR-936	174.358				406	ppa-miR-128a	60.1326
			407	hsa-miR-935	56.9573				407	hsa-miR-937	21.4979				407	ppa-miR-23b	3514.55
			408	hsa-miR-936	66.8585				408	hsa-miR-939	1297.21				408	ppy-miR-182	235.692
			409	hsa-miR-937	39.4569				409	hsa-miR-940	288.653				409	ptr-miR-133a	152.705
			410	hsa-miR-938	32.4534				410	hsa-miR-941	17.3818				410	ptr-miR-25	257.887
			411	hsa-miR-939	118.421				411	hsa-miR-943	16.5921				411	rno-miR-1*	56.9667
			412	hsa-miR-940	154.669				412	hsa-miR-95	32.4037				412	rno-miR-10b	1161.49
			413	hsa-miR-941	30.1914				413	hsa-miR-98	21838.8				413	rno-miR-135a*	47.3256
			414	hsa-miR-942	15.9212				414	hsa-miR-99a	4639.31				414	rno-miR-143	6065.6
			415	hsa-miR-943	27.6677				415	hsa-miR-99b	1796.65				415	rno-miR-200b	146.758
			416	hsa-miR-95	52.6581				416	lca-miR-16	11445.6				416	rno-miR-204*	69.6666
			417	hsa-miR-98	17334				417	lla-miR-198	76.6412				417	rno-miR-20b-5p	234.615
			418	hsa-miR-99a	9664.38				418	mdo-let-7d	39832.5				418	rno-miR-214	2397.35
			419	hsa-miR-99a*	41.2627				419	mdo-let-7g	30890.3				419	rno-miR-223	151.437
			420	hsa-miR-99b	2982.37				420	mdo-let-7i	21000.2				420	rno-miR-324-3p	39.2364
			421	lca-miR-16	12614.1				421	mdo-miR-100	5874.53				421	rno-miR-327	173.571
			422	lla-miR-198	22.6166				422	mdo-miR-10b	13834.9				422	rno-miR-345-3p	88.2001
			423	mdo-let-7d	36988				423	mdo-miR-122	411.098				423	rno-miR-34b	93.7439
			424	mdo-let-7g	26421.6				424	mdo-miR-129	31.6454				424	rno-miR-352	430.535
			425	mdo-let-7i	21393.3				425	mdo-miR-130a	53.199				425	rno-miR-409-3p	141.686
			426	mdo-miR-100	8066.08				426	mdo-miR-137	16.4485				426	rno-miR-505	31.4729
			427	mdo-miR-10b	21444.7				427	mdo-miR-143	9111.64				427	ssc-let-7i	7593.69
			428	mdo-miR-122	34.002				428	mdo-miR-152	3338.17				428	ssc-miR-122	80.8504
			429	mdo-miR-130a	426.921				429	mdo-miR-15a	2789.09				429	ssc-miR-15b	3955.85
			430	mdo-miR-137	396.654				430	mdo-miR-17-3p	41.4857
			431	mdo-miR-143	5629.94				431	mdo-miR-181b	1518.09
			432	mdo-miR-152	6219.97				432	mdo-miR-191	17750.2
			433	mdo-miR-15a	4856.46				433	mdo-miR-193	32.5357
			434	mdo-miR-17-3p	92.3751				434	mdo-miR-203	2592.45
			435	mdo-miR-181b	3104.45				435	mdo-miR-206	247.101
			436	mdo-miR-191	13391.7				436	mdo-miR-22	2831.61
			437	mdo-miR-203	728.629				437	mdo-miR-23a	16940.3
			438	mdo-miR-206	340.116				438	mdo-miR-24	3536.69
			439	mdo-miR-22	2525.68				439	mdo-miR-29a	411.892
			440	mdo-miR-23a	20816.7				440	mdo-miR-31	33.995
			441	mdo-miR-24	6916.59				441	mdo-miR-34a	63.819
			442	mdo-miR-29a	216.679				442	mdo-miR-375	1130.49
			443	mdo-miR-31	42.2598				443	mdo-miR-425	17.5678
			444	mdo-miR-34a	120.34				444	mdo-miR-451	29.6507
			445	mdo-miR-425	38.7726				445	mdo-miR-7	74.3112
			446	mdo-miR-451	66.6633				446	mdo-miR-9*	224.487
			447	mdo-miR-7	205.181				447	mml-miR-198	68.4397
			448	mml-miR-198	27.2772				448	mmu-miR-106a	2718.16
			449	mmu-let-7g*	24.2165				449	mmu-miR-10b*	109.101
			450	mmu-miR-101a*	18.8655				450	mmu-miR-138*	15.9093
			451	mmu-miR-101b	26.5602				451	mmu-miR-145*	134.886
			452	mmu-miR-105	13.7404				452	mmu-miR-150*	105.002
			453	mmu-miR-106a	3980.44				453	mmu-miR-151-3p	160.438
			454	mmu-miR-10b*	438.375				454	mmu-miR-155	1260.46
			455	mmu-miR-130b*	33.3012				455	mmu-miR-182	1519.31
			456	mmu-miR-138*	23.5789				456	mmu-miR-191*	33.195
			457	mmu-miR-139-3p	33.6917				457	mmu-miR-193*	19.7956
			458	mmu-miR-145*	88.8942				458	mmu-miR-193b	192.153
			459	mmu-miR-150*	26.4571				459	mmu-miR-199b*	154.482
			460	mmu-miR-151-3p	182.872				460	mmu-miR-202-3p	28.3119
			461	mmu-miR-155	4241.46				461	mmu-miR-202-5p	35098.9
			462	mmu-miR-17*	19.0403				462	mmu-miR-207	29.4636
			463	mmu-miR-182	205.806				463	mmu-miR-212	34.2627
			464	mmu-miR-191*	40.3699				464	mmu-miR-290-3p	26.793
			465	mmu-miR-193*	58.3406				465	mmu-miR-290-5p	200.101
			466	mmu-miR-193b	103.125				466	mmu-miR-291b-5p	30.4484
			467	mmu-miR-199b*	1077.06				467	mmu-miR-292-5p	38.6247
			468	mmu-miR-202-3p	95.0312				468	mmu-miR-295*	23.8201
			469	mmu-miR-202-5p	45632.6				469	mmu-miR-298	67.1037
			470	mmu-miR-207	40.5717				470	mmu-miR-302c*	17.316
			471	mmu-miR-212	18.6736				471	mmu-miR-31	44.2824
			472	mmu-miR-218-1*	18.3447				472	mmu-miR-322	724.804
			473	mmu-miR-24-1*	43.3468				473	mmu-miR-324-3p	28.3801
			474	mmu-miR-290-3p	26.1136				474	mmu-miR-327	115.068
			475	mmu-miR-290-5p	31.6742				475	mmu-miR-329	74.0057
			476	mmu-miR-291b-5p	27.5812				476	mmu-miR-330*	26.1183
			477	mmu-miR-298	52.6155				477	mmu-miR-339-3p	28.9333
			478	mmu-miR-299	18.5726				478	mmu-miR-345-3p	52.8659
			479	mmu-miR-29b*	30.6085				479	mmu-miR-345-5p	17.5381
			480	mmu-miR-31	71.3429				480	mmu-miR-34b-3p	13305.5
			481	mmu-miR-322	4031.34				481	mmu-miR-34b-5p	433.289
			482	mmu-miR-322*	16.482				482	mmu-miR-34c*	1489.38
			483	mmu-miR-324-3p	32.42				483	mmu-miR-362-5p	71.5396
			484	mmu-miR-325*	34.4623				484	mmu-miR-383	160.435
			485	mmu-miR-326	48.6749				485	mmu-miR-425*	34.4081
			486	mmu-miR-327	25.6823				486	mmu-miR-449b	39.7197
			487	mmu-miR-329	34.3484				487	mmu-miR-449c	699.14
			488	mmu-miR-330*	29.8719				488	mmu-miR-452	93.3409
			489	mmu-miR-337-5p	18.9341				489	mmu-miR-455	130.906
			490	mmu-miR-339-3p	38.2187				490	mmu-miR-466f-3p	221.083
			491	mmu-miR-344	24.5033				491	mmu-miR-466g	61.5547
			492	mmu-miR-345-3p	43.8405				492	mmu-miR-467a*	37.1004
			493	mmu-miR-345-5p	22.8303				493	mmu-miR-467b*	67.5364
			494	mmu-miR-346	29.4903				494	mmu-miR-483	1805.41
			495	mmu-miR-34b-3p	10.337				495	mmu-miR-483*	24.2997
			496	mmu-miR-34b-5p	12.4451				496	mmu-miR-485*	34.3906
			497	mmu-miR-34c*	30.7256				497	mmu-miR-497	432.951
			498	mmu-miR-350	19.5607				498	mmu-miR-501-3p	24.7033
			499	mmu-miR-351	24.7588				499	mmu-miR-503	47.9343
			500	mmu-miR-362-3p	19.7405				500	mmu-miR-505	57.5237
			501	mmu-miR-362-5p	133.092				501	mmu-miR-542-5p	35.1364
			502	mmu-miR-374*	13.4576				502	mmu-miR-668	20.4478
			503	mmu-miR-376b	19.1752				503	mmu-miR-669c	38.8946
			504	mmu-miR-376b*	12.8699				504	mmu-miR-678	218.676
			505	mmu-miR-380-3p	17.5337				505	mmu-miR-679	98.86
			506	mmu-miR-380-5p	19.0759				506	mmu-miR-680	825.422
			507	mmu-miR-383	23.8748				507	mmu-miR-685	164.767
			508	mmu-miR-384-3p	14.983				508	mmu-miR-689	183.348
			509	mmu-miR-425*	98.0932				509	mmu-miR-691	34.4409
			510	mmu-miR-429	40.8621				510	mmu-miR-692	22.7711
			511	mmu-miR-433*	17.9168				511	mmu-miR-696	27.1106
			512	mmu-miR-434-3p	18.028				512	mmu-miR-702	44.6106
			513	mmu-miR-434-5p	18.0079				513	mmu-miR-705	28905.9
			514	mmu-miR-452	80.1105				514	mmu-miR-709	5696.68
			515	mmu-miR-455	1005				515	mmu-miR-711	40.9251
			516	mmu-miR-483	74.7621				516	mmu-miR-712*	24.6976
			517	mmu-miR-483*	18.03				517	mmu-miR-714	206.003
			518	mmu-miR-485*	28.5057				518	mmu-miR-715	43.5864
			519	mmu-miR-497	881.952				519	mmu-miR-720	3362.87
			520	mmu-miR-501-3p	54.7239				520	mmu-miR-721	664.742
			521	mmu-miR-503	112.498				521	mmu-miR-762	15711.8
			522	mmu-miR-505	86.8743				522	mmu-miR-763	344.557
			523	mmu-miR-542-5p	303.594				523	mmu-miR-770-3p	177.28
			524	mmu-miR-668	25.8541				524	mmu-miR-801	31.0643
			525	mmu-miR-676	29.6469				525	mmu-miR-92a	18086.7
			526	mmu-miR-678	17.2921				526	oar-miR-127	28.9263
			527	mmu-miR-680	46.2744				527	ppa-miR-1	2216.71
			528	mmu-miR-681	55.6931				528	ppa-miR-128a	1353.83
			529	mmu-miR-685	109.9				529	ppa-miR-139	88.004
			530	mmu-miR-689	54.3903				530	ppa-miR-188	107.604
			531	mmu-miR-696	22.4891				531	ppa-miR-23b	17989.5
			532	mmu-miR-700	30.9482				532	ppy-miR-10a	27.1333
			533	mmu-miR-702	36.9444				533	ppy-miR-133a	138.018
			534	mmu-miR-705	5557.98				534	ppy-miR-182	3506.11
			535	mmu-miR-707	20.7457				535	ptr-miR-133a	335.714
			536	mmu-miR-709	513.059				536	ptr-miR-25	7774.04
			537	mmu-miR-711	22.0355				537	rno-miR-10b	9250.54
			538	mmu-miR-712	26.158				538	rno-miR-125b*	36.2552
			539	mmu-miR-712*	26.3143				539	rno-miR-143	7208.9
			540	mmu-miR-714	73.4573				540	rno-miR-200b	55.2761
			541	mmu-miR-715	33.995				541	rno-miR-20b-5p	2231.11
			542	mmu-miR-718	27.7899				542	rno-miR-214	8496.74
			543	mmu-miR-720	1020.09				543	rno-miR-223	331.05
			544	mmu-miR-721	44.0964				544	rno-miR-24-1*	19.3177
			545	mmu-miR-761	23.9348				545	rno-miR-290	116.493
			546	mmu-miR-762	3883.29				546	rno-miR-324-3p	69.0779
			547	mmu-miR-763	57.5863				547	rno-miR-327	285.383
			548	mmu-miR-770-3p	29.6283				548	rno-miR-345-3p	94.6468
			549	mmu-miR-92a	20765.4				549	rno-miR-345-5p	29.37
			550	mne-miR-140	27.3303				550	rno-miR-34b	333.994
			551	oar-miR-127	52.9021				551	rno-miR-352	5164.39
			552	oar-miR-431	20.3493				552	rno-miR-370	24.9602
			553	ppa-miR-1	87.3691				553	rno-miR-409-3p	73.0781
			554	ppa-miR-128a	1798.56				554	rno-miR-450a	729.273
			555	ppa-miR-139	324.453				555	rno-miR-466b	25.8944
			556	ppa-miR-188	48.9681				556	rno-miR-483	23.5141
			557	ppa-miR-23b	24240.9				557	rno-miR-494	34.0377
			558	ppy-miR-10a	50.8546				558	rno-miR-505	335.622
			559	ppy-miR-133a	33.3699				559	sla-miR-198	64.7324
			560	ppy-miR-182	694.776				560	ssc-let-7i	24143.4
			561	ptr-miR-133a	79.3679				561	ssc-miR-122	383.49
			562	ptr-miR-216	49.8312				562	ssc-miR-15b	22081.8
			563	ptr-miR-25	9872.16				563	ssc-miR-28	83.1803
			564	rno-miR-1*	19.2892
			565	rno-miR-10b	17512.3
			566	rno-miR-125b*	80.5648
			567	rno-miR-143	4722.49
			568	rno-miR-200b	793.751
			569	rno-miR-20b-5p	4870.45
			570	rno-miR-214	11933.3
			571	rno-miR-223	89.6103
			572	rno-miR-224	210.048
			573	rno-miR-24-1*	65.1888
			574	rno-miR-324-3p	163.808
			575	rno-miR-327	34.5141
			576	rno-miR-345-3p	52.5409
			577	rno-miR-345-5p	25.0856
			578	rno-miR-352	8356.03
			579	rno-miR-409-3p	78.4944
			580	rno-miR-450a	4144.72
			581	rno-miR-487b	32.6313
			582	rno-miR-494	35.0427
			583	rno-miR-505	242.214
			584	rno-miR-532-5p	71.2731
			585	rno-miR-7a*	91.9587
			586	sla-miR-198	31.9359
			587	ssc-let-7i	22233
			588	ssc-miR-122	37.2882
			589	ssc-miR-15b	17580.8
			590	ssc-miR-28	329.122
