# Supplementary material for: Microarray-Based Approach Identifies Differentially Expressed MicroRNAs in Porcine Sexually Immature and Mature Testes
Source: PLoS One. 2010 Aug 18;5(8):e11744. doi: 10.1371/journal.pone.0011744 (PMC2923610; doi:10.1371/journal.pone.0011744)
Supplement: Table S3 — Differentially expressed miRNAs detected in porcine sexually immature and muture testes tissues (p<0.1). p-value with red, yellow and blue means p<0.01, p<0.05 and p<0.1, respectively. (0.04 MB XLS) [file pone.0011744.s003.xls]

## Sheet: Sheet1
Table S3: Differentially expressed miRNAs detected in porcine sexually immature and muture testes tissues (p<0.1).
p-value with red, yellow and blue means p<0.01, p<0.05 and p<0.1, respectively.
	miRNA	Reporter Name	p-value	immature testes	mature testes	Log2 (G2/G1)
1.	let-7e	hsa-let-7e	0.0405	30129	25607	-0.23
2.	miR-1	ppa-miR-1	0.0292	52	656	3.66
3.	miR-1	hsa-miR-1	0.0153	98	1417	3.86
4.	miR-101	ggo-miR-101	0.0969	458	140	-1.71
5.	miR-101	hsa-miR-101	0.0929	518	176	-1.56
6.	miR-106a	mmu-miR-106a	0.0758	2327	1116	-1.06
7.	miR-106b*	hsa-miR-106b*	0.0901	94	48	-0.98
8.	miR-10b	hsa-miR-10b	0.0901	14516	8432	-0.78
9.	miR-122	ssc-miR-122	0.017	47	154	1.72
10.	miR-122	hsa-miR-122	0.0779	62	230	1.89
11.	miR-122	mdo-miR-122	0.00788	39	215	2.46
12.	miR-125b-2*	hsa-miR-125b-2*	0.0177	144	66	-1.13
13.	miR-130a	mdo-miR-130a	0.0303	246	31	-2.98
14.	miR-130a	ggo-miR-130a	0.0144	832	212	-1.97
15.	miR-130a	hsa-miR-130a	0.0185	749	254	-1.56
16.	miR-132	hsa-miR-132	0.00166	325	629	0.95
17.	miR-133a	ppy-miR-133a	0.0491	32	86	1.43
18.	miR-133a	ggo-miR-133a	0.0217	36	107	1.59
19.	miR-133a	hsa-miR-133a	0.0285	75	301	2
20.	miR-133a	ptr-miR-133a	0.00604	63	263	2.06
21.	miR-133b	hsa-miR-133b	0.0133	67	212	1.65
22.	miR-134	hsa-miR-134	0.0862	33	82	1.3
23.	miR-137	hsa-miR-137	0.0639	181	27	-2.76
24.	miR-143	hsa-miR-143	0.0107	2597	11361	2.13
25.	miR-143	mdo-miR-143	0.0167	2403	10627	2.14
26.	miR-143	rno-miR-143	0.0259	2033	9159	2.17
27.	miR-145	hsa-miR-145	0.0141	5045	27833	2.46
28.	miR-145	ggo-miR-145	0.0166	4395	24713	2.49
29.	miR-148a	hsa-miR-148a	0.0548	4338	1793	-1.27
30.	miR-149*	hsa-miR-149*	0.00922	160	1365	3.1
31.	miR-155	hsa-miR-155	0.061	1263	191	-2.72
32.	miR-155	mmu-miR-155	0.0238	2289	532	-2.1
33.	miR-16	bta-miR-16	0.0304	12397	18103	0.55
34.	miR-16	hsa-miR-16	0.0149	13032	19150	0.56
35.	miR-17*	hsa-miR-17*	0.0696	49	30	-0.71
36.	miR-181b	hsa-miR-181b	0.0276	866	164	-2.4
37.	miR-181b	mdo-miR-181b	0.00367	1705	793	-1.1
38.	miR-181b	bta-miR-181b	0.00548	2051	1170	-0.81
39.	miR-181b	ggo-miR-181b	0.0491	2214	1264	-0.81
40.	miR-181c	bta-miR-181c	0.0278	390	115	-1.76
41.	miR-181d	hsa-miR-181d	0.0617	479	62	-2.96
42.	miR-182	hsa-miR-182	0.0292	663	2097	1.66
43.	miR-182	ppy-miR-182	0.0894	420	1416	1.75
44.	miR-186	hsa-miR-186	0.00343	240	55	-2.12
45.	miR-186	ggo-miR-186	0.0711	105	30	-1.79
46.	miR-187	hsa-miR-187	0.0883	33	17	-0.99
47.	miR-18b	hsa-miR-18b	0.0323	146	66	-1.14
48.	miR-192	hsa-miR-192	0.0899	34	51	0.57
49.	miR-198	hsa-miR-198	0.00697	32	57	0.85
50.	miR-198	sla-miR-198	0.0514	27	57	1.06
51.	miR-198	mml-miR-198	0.0539	17	61	1.87
52.	miR-198	ggo-miR-198	0.0955	21	75	1.87
53.	miR-198	age-miR-198	0.0188	38	172	2.17
54.	miR-199a-5p	hsa-miR-199a-5p	0.0452	1362	797	-0.77
55.	miR-199b*	mmu-miR-199b*	0.0109	496	72	-2.78
56.	miR-19b	hsa-miR-19b	0.0897	2484	1023	-1.28
57.	miR-200b	bta-miR-200b	0.0376	189	27	-2.8
58.	miR-200b	hsa-miR-200b	0.0521	192	41	-2.21
59.	miR-202*	hsa-miR-202*	0.054	45428	30753	-0.56
60.	miR-202-3p	mmu-miR-202-3p	0.026	100	34	-1.57
61.	miR-202-5p	mmu-miR-202-5p	0.0654	47849	30747	-0.64
62.	miR-203	hsa-miR-203	0.0141	813	2041	1.33
63.	miR-20b	bta-miR-20b	0.015	3118	1751	-0.83
64.	miR-20b	hsa-miR-20b	0.0312	3170	1983	-0.68
65.	miR-20b-5p	rno-miR-20b-5p	0.0595	2471	1103	-1.16
66.	miR-214	hsa-miR-214	0.0267	8218	5674	-0.53
67.	miR-214	rno-miR-214	0.0451	8364	6315	-0.41
68.	miR-218	hsa-miR-218	0.0785	253	56	-2.19
69.	miR-221	bta-miR-221	0.0752	2935	1089	-1.43
70.	miR-224	rno-miR-224	0.0276	89	11	-3.03
71.	miR-23b	hsa-miR-23b	0.0609	19329	12483	-0.63
72.	miR-23b*	hsa-miR-23b*	0.0337	37	22	-0.73
73.	miR-24	mdo-miR-24	0.0382	4603	1768	-1.38
74.	miR-24-1*	rno-miR-24-1*	0.0488	52	19	-1.44
75.	miR-24-2*	hsa-miR-24-2*	0.00268	60	35	-0.75
76.	miR-25	hsa-miR-25	0.0896	14119	7998	-0.82
77.	miR-27a	hsa-miR-27a	0.00103	9459	4523	-1.06
78.	miR-27a	bta-miR-27a	0.00477	10665	5242	-1.02
79.	miR-27a	ggo-miR-27a	0.00467	9649	4843	-0.99
80.	miR-27b	hsa-miR-27b	0.0169	13188	6880	-0.94
81.	miR-27b*	hsa-miR-27b*	0.00475	170	42	-2.02
82.	miR-28	ssc-miR-28	0.0575	182	51	-1.83
83.	miR-29a	bta-miR-29a	0.0389	2840	4563	0.68
84.	miR-29a	ggo-miR-29a	0.0537	3538	6233	0.82
85.	miR-30a*	hsa-miR-30a*	0.0907	247	59	-2.07
86.	miR-30a-5p	bta-miR-30a-5p	0.00736	4247	5604	0.4
87.	miR-30c-2*	hsa-miR-30c-2*	0.022	34	24	-0.51
88.	miR-30d	bta-miR-30d	0.0214	3841	5431	0.5
89.	miR-30e	hsa-miR-30e	0.0771	838	421	-0.99
90.	miR-30e*	hsa-miR-30e*	0.0531	602	116	-2.37
91.	miR-31	mdo-miR-31	0.0609	39	31	-0.35
92.	miR-322	mmu-miR-322	0.0987	1817	286	-2.67
93.	miR-327	mmu-miR-327	0.0382	17	66	1.93
94.	miR-328	hsa-miR-328	0.00882	89	40	-1.15
95.	miR-340	hsa-miR-340	0.0187	282	65	-2.12
96.	miR-345-3p	rno-miR-345-3p	0.0641	47	63	0.42
97.	miR-34b	bta-miR-34b	0.0105	10	86	3.09
98.	miR-34b	rno-miR-34b	0.00331	11	177	4.03
99.	miR-34b-3p	mmu-miR-34b-3p	0.0329	29	5017	7.42
100.	miR-34c	bta-miR-34c	0.000815	13	609	5.53
101.	miR-34c*	mmu-miR-34c*	0.00996	56	663	3.56
102.	miR-34c-3p	hsa-miR-34c-3p	0.0559	456	6731	3.88
103.	miR-34c-5p	hsa-miR-34c-5p	0.00376	21	748	5.16
104.	miR-361-5p	hsa-miR-361-5p	0.00473	7218	5113	-0.5
105.	miR-362-3p	hsa-miR-362-3p	0.0767	105	52	-1.01
106.	miR-375	hsa-miR-375	0.00755	27	269	3.31
107.	miR-375	mdo-miR-375	0.00344	24	642	4.73
108.	miR-378	hsa-miR-378	0.0817	67	39	-0.8
109.	miR-383	mmu-miR-383	0.0757	30	68	1.16
110.	miR-383	hsa-miR-383	0.0379	34	127	1.89
111.	miR-421	hsa-miR-421	0.0817	248	154	-0.68
112.	miR-424	hsa-miR-424	0.0144	7950	3702	-1.1
113.	miR-424*	hsa-miR-424*	0.0454	622	268	-1.21
114.	miR-449a	hsa-miR-449a	0.000597	27	5453	7.65
115.	miR-449b	mmu-miR-449b	0.0477	10	30	1.52
116.	miR-449b	hsa-miR-449b	0.000244	36	8610	7.9
117.	miR-449c	mmu-miR-449c	0.0373	13	305	4.55
118.	miR-450	cfa-miR-450	0.0724	2789	824	-1.76
119.	miR-450b-5p	hsa-miR-450b-5p	0.0858	951	128	-2.9
120.	miR-455	mmu-miR-455	0.023	531	72	-2.88
121.	miR-455*	bta-miR-455*	0.053	1114	438	-1.35
122.	miR-455-3p	hsa-miR-455-3p	0.0296	1485	487	-1.61
123.	miR-466g	mmu-miR-466g	0.0941	8	33	2.13
124.	miR-467a*	mmu-miR-467a*	0.0883	13	28	1.14
125.	miR-467b*	mmu-miR-467b*	0.0834	11	38	1.76
126.	miR-483	mmu-miR-483	0.0356	82	719	3.14
127.	miR-483-5p	hsa-miR-483-5p	0.00446	100	767	2.93
128.	miR-491-5p	hsa-miR-491-5p	0.0479	55	27	-1.03
129.	miR-499-5p	hsa-miR-499-5p	0.00774	205	44	-2.21
130.	miR-500	hsa-miR-500	0.0329	233	81	-1.52
131.	miR-500*	hsa-miR-500*	0.0307	106	43	-1.29
132.	miR-501-3p	mmu-miR-501-3p	0.0586	47	23	-1.02
133.	miR-502-3p	hsa-miR-502-3p	0.00272	70	33	-1.08
134.	miR-503	hsa-miR-503	0.00133	439	92	-2.26
135.	miR-509-5p	hsa-miR-509-5p	0.0397	430	2766	2.68
136.	miR-532-3p	hsa-miR-532-3p	0.0129	150	25	-2.55
137.	miR-542-3p	hsa-miR-542-3p	0.00499	1011	87	-3.55
138.	miR-542-5p	mmu-miR-542-5p	0.00868	193	45	-2.1
139.	miR-574-3p	hsa-miR-574-3p	0.0112	406	94	-2.11
140.	miR-575	hsa-miR-575	0.0419	31	58	0.9
141.	miR-623	hsa-miR-623	0.0787	20	54	1.45
142.	miR-628-5p	hsa-miR-628-5p	0.0228	127	61	-1.07
143.	miR-638	hsa-miR-638	0.00563	2681	17212	2.68		3.4283	4.23583
144.	miR-652	hsa-miR-652	0.00742	156	40	-1.96
145.	miR-660	hsa-miR-660	0.0849	403	120	-1.75
146.	miR-663	hsa-miR-663	0.0224	294	1403	2.26
147.	miR-671-5p	hsa-miR-671-5p	0.0628	136	858	2.66
148.	miR-678	mmu-miR-678	0.0107	25	100	1.98
149.	miR-705	mmu-miR-705	0.00281	3029	21826	2.85
150.	miR-709	mmu-miR-709	0.00342	354	3065	3.11
151.	miR-7-1*	hsa-miR-7-1*	0.0472	100	29	-1.79
152.	miR-720	mmu-miR-720	0.0946	913	1804	0.98
153.	miR-744	hsa-miR-744	0.061	328	141	-1.21
154.	miR-762	mmu-miR-762	0.00748	2369	16025	2.76
155.	miR-765	hsa-miR-765	0.0539	149	557	1.9
156.	miR-769-5p	hsa-miR-769-5p	0.0718	53	31	-0.79
157.	miR-877	hsa-miR-877	0.0896	29	54	0.87
158.	miR-9	hsa-miR-9	0.0403	20	342	4.1
159.	miR-9*	mdo-miR-9*	0.0703	16	88	2.44
160.	miR-9*	hsa-miR-9*	0.0587	17	97	2.53
161.	miR-923	hsa-miR-923	0.00971	4495	32807	2.87
162.	miR-92a-1*	hsa-miR-92a-1*	0.0288	64	39	-0.74
163.	miR-99a	hsa-miR-99a	0.0567	5336	3133	-0.77
164.	miR-99a	bta-miR-99a	0.00538	6611	4828	-0.45
