# Supplementary material for: Microarray-Based Approach Identifies Differentially Expressed MicroRNAs in Porcine Sexually Immature and Mature Testes
Source: PLoS One. 2010 Aug 18;5(8):e11744. doi: 10.1371/journal.pone.0011744 (PMC2923610; doi:10.1371/journal.pone.0011744)
Supplement: Table S6 — The results of 445 gene cDNA sequence aligned with 129 differentially expressed (DE) miRNAs by RNA22. Part 1: miRNA-mRNA interaction site counts and binding DE miRNAs counts of each potential target gene. Part 2: miRNA-mRNA interaction site counts and target gene counts of each DE miRNA. (0.50 MB XLS) [file pone.0011744.s006.xls]

## Sheet: 基因
number	mirna nam	gene names	gene ID	5'UTR	cds	3-utr	total	target mirna		5-utr total	cds total	3-utr total	total	total target mirna
1	NM_001141987	LPIN2	11-2686	0	60	0	60	39		787	12266	2883	15936	11313
2	NM_001141991	TMSB4X	73..207	5	6	5	16	12		1.76457	27.5022	6.46413	35.7309	25.3655
3	NM_001139472	PSMA6	97-837	2	13	6	21	18
4	NM_001139471	APEX1	133..1089	3	20	5	28	26
5	NM_214197	FCGRT	1..1071	0	23	5	28	26
6	AB009659	MHCII	41..826	0	14	1	15	14
7	NM_001139475	SLC30A2	189..1235	7	24	9	40	28
8	NM_001139473	PDCD10	184..822	5	9	16	30	29
9	NM_001098598	LOC100049695	97..1053	0	28	1	29	21
10	NM_001078680	CDC42	1..576	0	9	0	9	9
11	NM_001097481	RPS26	26..373	0	3	0	3	3
12	NM_001137620	RPS16	13..453	0	6	0	6	6
13	NM_001137630	NCK1	1..1134	0	13	0	13	11
14	NM_001137629	TXNDC4	84..1304	2	14	0	16	15
15	NM_001137628	GRB2	272..925	6	5	5	16	15
16	NM_001044544	TUBA31	118..1473	1	31	5	37	26
17	NM_001008688	CA3	63..845	0	26	11	37	33
18	NM_001136211	SLC30A7	70..1200	0	31	3	34	26
19	NM_001136511	HUS1	74..937	1	14	5	20	18
20	AB258432	mx2	187..2322	11	48	18	77	45
21	NM_001136184	LOC100192206	206..424	6	4	2	12	12
22	NM_214209	UF	93..1115	7	19	5	31	25
23	NM_214032	DGKA	282..2486	7	55	11	73	45
24	NM_001005352	CYP7 for	1..1506	0	22	0	22	18
25	NM_001123104	CTSZ	128..1042	3	13	7	23	18
26	NM_001123095	CDC25C	1..1509	0	36	0	36	28
27	NM_001123167	PPT2	185..1114	4	30	11	45	35
28	NM_001123134	LIPA	1..1200	0	24	0	24	19
29	NM_001101820	DPM1	1..780	0	11	0	11	11
30	NM_001114276	NCOA3	128..4300	3	82	9	94	45
31	NM_213988	ST5AR2	42..806	1	15	40	56	41
32	NM_001113013	PLA2G71	1..1311	0	39	0	39	31
33	NM_001130735	SMN1	1..882	0	19	0	19	18
34	NM_001143693	GZMH	155..910	7	21	2	30	28
35	NM_001129954	RPS20	122..481	7	8	0	15	15
36	NM_001122986	LOC733658	78..1595	0	24	1	25	20
37	NM_001143697	AGPAT4	41..1177	0	28	7	35	27
38	NM_001123182	RAD51	248..1267	9	32	10	51	32
39	NM_214203	CLPS	44..382	0	7	4	11	11
40	NM_214303	OAS1	48..1097	1	18	0	19	16
41	NM_213799	transferase-like (A)	73..1167	0	28	0	28	25
42	NM_213869	GH	128..778	0	27	2	29	27
43	NM_214061	MX1	101..2092	1	40	7	48	35
44	NM_214043	GP91-PHOX	50..1456	1	27	2	30	28
45	NM_213948	IFNG	25..525	0	12	3	15	14
46	NM_001123216	ZBP1	74..1393	1	34	0	35	24
47	NM_214108	DPEP1	120..1349	3	30	6	39	31
48	NM_001128458	AXL	66..2729	0	63	38	101	57
49	NM_001128433	SLC2A4	35..1564	0	39	17	56	35
50	NM_001128442	GATM	68..1339	10	41	8	59	46
51	NM_001123113	fos	1..1143	0	24	0	24	21
52	NM_001123144	NECD	1..978	0	30	0	30	22
53	NM_001123221	HEXA	1..1590	0	40	0	40	31
54	NM_001122990	NNAT	20..265	0	9	10	19	14
55	NM_001114282	CCNB2	1..1191	0	27	0	27	24
56	NM_001105298	TOR1A	1..1002	0	33	0	33	27
57	NM_001104952	SYK	297..2183	10	38	12	60	37
58	NM_001103212	STC1	27..770	0	21	3	24	21
59	NM_001102680	CD1d	1..1026	0	27	0	27	23
60	NM_001101026	SQLE	467..2191	1	40	4	45	32
61	NM_001100190	IGFBP6	162..872	1	16	35	52	37
62	NM_001099923	MYD88	8..889	0	21	0	21	19
63	NM_001097517	BTG3	252..1010	4	30	4	38	32
64	NM_001099935	IKBKB	1..2268	0	53	0	53	37
65	NM_214044	DPYD	66..3143	2	95	20	117	64
66	NM_214048	ARG1	214..1182	11	26	0	37	26
67	NM_001098582	EDN3	28..642	0	8	4	12	11
68	NM_001114273	strt6	10..996	0	19	10	29	23
69	NM_001044527	eno3	55..1359	1	34	0	35	27
70	NM_214015	TGFB1	906..2078	16	23	30	69	38
71	NM_001005149	IL-1beta	85..888	2	19	0	21	17
72	NM_001004035	ULBP1	91..834	1	18	16	35	31
73	NM_001044560	LOC733612	1..972	0	9	10	19	18
74	NM_001042375	ITM2B	1..801	0	20	16	36	32
75	NM_001142666	TEAD4	26..1330	0	37	3	40	24
76	NM_001142669	TEF1	247..1557	5	12	0	17	14
77	NM_213976	CD163	1..3333	0	31	2	33	21
78	D55717	RGD	171..2222	0	12	6	18	13
79	NM_001130213	RXRG	171..1562	2	34	0	36	32
80	NM_001009578	MSN	110..1843	4	38	14	56	33
81	NM_001005726	ANXA2	55..1074	0	25	12	37	31
82	NM_001004050	PREP	196..2328	4	47	1	52	37
83	NM_001004045	S100A11	33..332	0	4	4	8	8
84	NM_001004040	PDYN	27..797	0	17	27	44	30
85	NM_001001860	MAGED1	162..2516	0	52	5	57	36
86	NM_001001770	CYB5	78..482	2	5	28	35	26
87	NM_001001644	MED27	65..1000	0	15	7	22	19
88	NM_001001635	LOC414417	1..342	0	10	1	11	11
89	NM_214364	VDAC5P	1..852	0	24	0	24	22
90	NM_214320	CDKN3	16..654	0	13	0	13	12
91	NM_214271	NTRK3	32..2509	0	81	0	81	47
92	NM_214224	HPD	1..1182	0	17	3	20	15
93	NM_214219	KCNMA1	1..3459	0	72	0	72	42
94	NM_214175	ARPP-19	1..339	0	7	0	7	6
95	NM_213751	IL16	102..2009	1	51	5	57	40
96	NM_213756	TREM-1	60..776	1	23	6	30	24
97	NM_213769	STAT1	1..2274	0	42	0	42	30
98	NM_213773	CXCR4	1..1062	0	38	0	38	31
99	NM_213795	CD58	16..750	1	15	0	16	16
100	NM_214120	F5	100..6876	4	98	0	102	54
101	NM_214103	HSP90B	13..2427	0	30	4	34	29
102	NM_214074	KLKB1	14..1945	0	59	4	63	51
103	NM_214057	rpb4	62..667	0	15	4	19	17
104	NM_213978	B2M	58..414	0	10	3	13	13
105	NM_213885	MAN1A	306..2285	3	33	4	40	31
106	NM_001038631.1	LOC654407	92..553	1	9	4	14	14
107	NM_001038002.1	ETB	155..1486	6	23	1	30	24
108	NM_001033011.1	FCGR1A	2..1042	0	28	7	35	26
109	NM_001031783.1	RAB14	1..648	0	5	0	5	5
110	NM_001025221.1	CD274	1..864	0	30	0	30	24
111	NM_001009580.1	CXCL12	51..401	0	9	0	9	8
112	EU715290	CLIC5	289..1047	9	12	50	71	45
113	NM_001038639	TGFBR1	63..1574	2	41	5	48	34
114	NM_214066	DAO1	216..1259	9	31	36	76	48
115	NM_001012299	SCG2	114..1964	2	25	7	34	27
116	NM_001005730	GBA	27..1637	0	49	3	52	40
117	NM_213999	DUOX2	106..4743	6	124	26	156	65
118	NM_001004049	3B-HSD	173..1294	1	19	10	30	23
119	NM_001004044	PC2	28..1944	0	38	8	46	36
120	NM_213823	ELS1	23..823	0	21	0	21	17
121	NM_214427	CYP11A1	35..1597	0	35	7	42	30
122	NM_214428	CYP17A1	98..1627	2	35	0	37	26
123	NM_001113039	TLR4	7..2532	0	53	0	53	35
124	NM_001110424	AQP5	2..799	0	21	3	24	19
125	NM_001105312	RBM38	186..905	2	6	19	27	24
126	NM_001105296	RAE1	379..1485	16	21	15	52	40
127	NM_001001628	C-FLIP	108..1571	4	33	3	40	31
128	NM_001105287	SCG5	45..683	1	16	2	19	19
129	NM_213920	DCN	206..1288	2	22	2	26	20
130	NM_214394	CYP2D25	66..1568	1	30	2	33	23
131	NM_001098591	MU	4..579	0	12	0	12	12
132	NM_001097498	TNFSF13B	13..714	0	22	2	24	17
133	NM_001097491	PCD1B	1..1002	0	30	0	30	29
134	NM_001077215	ROD1	1..1572	0	32	0	32	21
135	NM_214434	CSN2	59..757	0	19	1	20	18
136	NM_001044603	PARK2	1..1386	0	25	0	25	19
137	NM_214385	PTGR1	44..1033	0	34	1	35	29
138	NM_214276	CS	7..1401	0	35	0	35	26
139	NM_214263	ABAT	61..1563	1	36	0	37	27
140	NM_214244	PCPA1	4..1263	0	27	0	27	23
141	NM_214166	SUS2DD	1..1008	0	19	0	19	17
142	NM_213873	LOC396892	73..1233	0	25	4	29	20
143	NM_214109	ELA2	28..837	0	19	1	20	17
144	NM_214073	CBR1	108..977	3	25	5	33	26
145	NM_214019	DHRS4	28..810	0	23	4	27	26
146	NM_213945	PLAU	105..1433	4	55	18	77	50
147	NM_213931	ALOX15	14..2005	0	45	14	59	35
148	NM_213899.1	FUT8	57..1784	0	18	0	18	16
149	NM_213916.1	PTHLH	320..853	2	4	6	12	11
150	NM_213923.1	APEH	10..2208	0	34	1	35	23
151	NM_213927.1	CASPAT	54..1295	0	41	23	64	43
152	NM_213926.1	PRL	10..699	3	15	0	18	15
153	NM_001097438.1	SGMS1	307..1548	1	14	5	20	14
154	NM_001044611.1	ALDH2	82..1647	1	26	3	30	22
155	NM_001037151.1	TPI1	46..792	0	12	10	22	18
156	NM_001025228.1	NCOA1	30..4352	0	31	0	31	16
157	NM_001011727.1	AHCY	93..1391	0	23	17	40	30
158	NM_213900.1	RENBP	68..1276	2	41	1	44	34
159	NM_214286.1	LPL	147..1583	0	5	4	9	8
160	NM_001123172	PYGL	1..2565	0	48	0	48	35
161	NM_001123213	VAPB	339..1070	6	9	22	37	27
162	NM_001123203	PMEPA1	521..1288	6	4	49	59	38
163	NM_001123190	RHOF	1..636	0	10	0	10	9
164	NM_001113287	LDHB	95..1099	7	22	6	35	25
165	NM_213810	GGTA1	1..1116	0	23	0	23	22
166	NM_001110419	GNMT	36..962	1	17	10	28	24
167	NM_001099932	PGK1	88..1341	3	48	7	58	44
168	NM_001098593	RABGGTA	46..1749	0	42	0	42	29
169	NM_001097508	ADSS	74..1444	2	21	15	38	32
170	NM_214353	PPIA	5..499	0	11	0	11	11
171	NM_214333	RPN1	18..1844	0	45	3	48	39
172	NM_214330	GPI	36..1712	0	55	9	64	46
173	NM_214302	CTSK	2..994	0	24	0	24	21
174	NM_214277	ANPEP	46..2937	0	69	10	79	48
175	NM_214270	UOX	11..925	0	25	0	25	23
176	NM_214228	PTGDS	52..621	7	16	3	26	18
177	NM_214172	IGF1R	29..4132	0	39	0	39	25
178	NM_214153	ENTPD1	74..1606	1	29	0	30	25
179	NM_213827	CR	7..741	0	21	11	32	28
180	NM_214062	DLD	65..1594	0	15	3	18	17
181	NM_214052	PLCD4	185..2503	6	44	20	70	41
182	NM_213896	ACY1	58..1281	0	39	0	39	35
183	NM_213918	PROC	22..1401	0	46	1	47	38
184	NM_213929	CTSH	27..1034	0	21	1	22	21
185	NM_213928	GOT2	26..1318	0	21	28	49	33
186	NM_213938	OXCT1	82..1644	1	35	5	41	33
187	NM_214397	DLST	26..1393	0	35	25	60	42
188	NM_214392	LYZ	35..481	0	8	6	14	12
189	NM_214046	TBXAS1	10..1614	0	59	0	59	41
190	NM_214030	GGT1	5..1711	0	43	0	43	30
191	NM_213979	FBP	103..1119	4	12	0	16	14
192	NM_213955	GALNS	49..1617	0	27	23	50	33
193	NM_213954	ACO2	30..2375	0	41	1	42	31
194	NM_001110432	C17H20orf43	101..1018	2	27	21	50	45
195	NM_001110430	CSTF1	165..1460	12	31	8	51	39
196	NM_001110429	MEA1	130..654	11	13	15	39	27
197	NM_001110428	CNPY3	128..979	3	23	31	57	38
198	NM_001105305	SEC62	1..1197	0	4	0	4	4
199	NM_001105314	KLHDC3	124..1356	5	30	0	35	32
200	NM_001101825	RDBP	86..1222	7	39	4	50	27
201	NM_001101824	BF	142..2439	7	86	4	97	56
202	NM_214326	RPL35	25..396	0	5	0	5	5
203	NM_001097493	CD72	1..1098	0	23	12	35	27
204	NM_001078664	LOC780405	1..867	0	18	1	19	16
205	NM_001078670	LOC780415	81..1316	0	24	3	27	21
206	NM_001077224	SCGN	1..831	0	11	0	11	11
207	NM_001004027	HMOX1	75..941	4	15	23	42	30
208	NM_214301	CAT	6..1517	0	22	16	38	29
209	NM_001001541	CHAT	125..2050	5	35	0	40	29
210	NM_214441	HYAL1	551..1858	14	29	3	46	29
211	NM_214407	GPX4	50..643	0	15	4	19	16
212	NM_001129953	DMP1	126..1658	4	38	18	60	39
213	NM_001102679	SFTPB	7..1059	0	36	11	47	31
214	NM_001044533	SFTPC	71..643	0	19	4	23	22
215	NM_001044535	PSMD4	17..1150	1	26	0	27	24
216	NM_001039750	MTX1	15..968	0	24	4	28	24
217	NM_001039746	FABP5	84..491	0	7	3	10	9
218	NM_001032379	MOBKL3	16..693	1	3	14	18	14
219	NM_001032357	RAB27A	2..667	0	9	1	10	10
220	NM_001031786	LOC595115	1..597	0	16	0	16	16
221	NM_001030535	BID	1..579	0	14	0	14	13
222	NM_001004036	GAST	62..376	2	14	1	17	15
223	NM_213767	PSPH	4..720	0	11	3	14	12
224	NM_001001264	WT1	254..1603	2	37	13	52	38
225	NM_213857	TIMP1	13..636	0	29	1	30	25
226	NM_001134343	ACTR3	1..1257	0	21	0	21	19
227	NM_001134356	ARPC1B	1..1119	0	23	0	23	17
228	NM_001134355	ARPC1A	1..1113	0	28	0	28	23
229	NM_001134354	ACTR2	1..1185	0	15	0	15	12
230	NM_001130733	ADSL	19..1473	0	52	0	52	35
231	NM_213908	ITGB2	137..2446	2	68	10	80	54
232	X14068	preprolactin	10..699	0	15	4	19	15
233	X15075	phospholamban	173..331	4	8	8	20	17
234	NM_001135680	USP7	85..3396	1	46	33	80	53
235	NM_001008689	SAR1B	140..736	1	11	5	17	16
236	NM_214226	ADAP1	89..1213	1	14	6	21	19
237	NM_001097516	SDHD	1..480	0	24	10	34	29
238	Z22707	IFN	1080..1592	23	9	16	48	36
239	NM_001129962	SAT2	212..724	5	21	3	29	20
240	NM_001128482	MGAT2	1..1341	0	26	0	26	23
241	NM_001135962	CD79A	1..672	0	16	0	16	16
242	NM_001135961	APLP2	1..1989	0	21	0	21	20
243	NM_214291	ATP4A	34..3138	5	90	4	99	55
244	NM_001135962	ATP1A1	34..3099	0	68	7	75	46
245	NM_213972	CAPN1	94..2046	0	51	28	79	46
246	NM_001130211	TFAM	304..1044	6	5	6	17	17
247	NM_001130211	JARID1C	523..5073	8	135	15	158	70
248	NM_001031798	ITM2A	1..765	0	26	0	26	25
249	NM_214356	RGS5	82..627	1	7	14	22	19
250	NM_001134353	KLF6	1..852	0	5	0	5	4
251	NM_001112690	APRIL	256..1011	3	13	11	27	19
252	NM_001005157	BAT1	1..1287	0	38	0	38	28
253	NM_001131045	SLC39A7	421..1830	12	45	14	71	49
254	NM_001099937	ASB6	79..1344	2	32	2	36	28
255	NM_001097419	PNAS-4	243..827	3	13	68	84	48
256	NM_214399	IL6	64..702	1	21	2	24	21
257	NM_001008482	NPPC	1..381	0	7	0	7	7
258	NM_214253	PRM1	43..195	2	1	6	9	8
259	NM_213915	ATP5I	16..231	0	1	2	3	3
260	NM_213935	PSMB8	7..789	0	21	2	23	20
261	NM_213936	RNASE4	21..464	0	18	4	22	19
262	NM_001130731	BYS1	26..1333	0	17	1	18	12
263	NM_001130730	HSD17B8	21..800	0	12	1	13	8
264	NM_001130736	ATIC	57..1835	1	34	2	37	28
265	NM_001123105	DDR1	1..2754	0	90	0	90	52
266	NM_001115155	GPX3	68..748	0	27	31	58	35
267	NM_001115136	GPX2	156..728	6	18	1	25	18
268	NM_001114288	SPCS1	85..393	2	10	4	16	16
269	NM_001113447	PHYH	1..714	0	11	0	11	10
270	NM_001113445	G6PC	1..1074	0	33	0	33	25
271	NM_001101815	C2	37..2295	2	48	6	56	43
272	NM_213812	SERPINA6	90..1310	1	13	1	15	11
273	X69675	vHNF-1	150..1829	2	45	21	68	44
274	NM_001123081	ATXN3	1..1062	0	19	0	19	19
275	AJ583707	JNK1	<1..>785	0	8	0	8	8
276	NM_001044613	MAPRE1	78..884	0	28	41	69	47
277	NM_001044588	FBXO32	37..1104	1	43	5	49	35
278	NM_001044581	TAP1	26..2266	0	61	1	62	43
279	NM_001044577	LOC733644	43..1425	3	22	19	44	24
280	NM_001044536	FOXN3	87..1544	2	44	28	74	48
281	NM_214059	PTGFR	38..1126	0	24	4	28	21
282	NM_001101028	ACOX1	21..2006	0	43	0	43	32
283	NM_001077219.1	UBE2J1	1..957	0	14	0	14	14
284	NM_001044556.1	MGST3	1..456	0	6	0	6	6
285	NM_001037961.1	PSMB9	187..846	0	15	1	16	14
286	NM_001033008.1	AGPAT1	14..877	0	20	0	20	17
287	NM_214360.1	LALBA	4..429	0	12	15	27	24
288	NM_214240.1	ATP6V1H	211..1662	2	37	5	44	29
289	NM_214026.1	PRKAR1A	81..1223	0	31	7	38	31
290	NM_001007103	SLC9A1	229..2685	15	54	11	80	49
291	NM_001130224	SLA-DQA1	42..809	3	32	15	50	35
292	NM_001129947	TPM2	99..962	5	24	1	30	22
293	NM_001128445	SLC16A1	28..1533	0	31	1	32	32
294	NM_001128441	GNAS	4..2865	0	70	7	77	45
295	NM_001114275	NCOA2	192..4583	0	100	62	162	76
296	NM_213777	DSPP	111..1913	0	22	7	29	24
297	NM_001123089	C4	53..5278	2	166	12	180	73
298	NM_001114284	RPL5	46..939	1	9	1	11	11
299	NM_001114064	SLA-DOB	18..851	0	10	0	10	9
300	NM_001113707	SLA-DMB	208..1026	3	18	4	25	17
301	NM_001113701	C17H20orf108	38..616	0	1	14	15	12
302	NM_001113704	SLA-6	41..1150	0	16	4	20	14
303	NM_001113703	SLA-8	1..1068	0	30	0	30	28
304	NM_001123194	SERPING1	28..1506	0	40	7	47	29
305	NM_001113051	CLN3	1..1317	0	31	0	31	25
306	NM_001112678	SELL	104..1222	2	23	2	27	22
307	NM_214167	F8	38..6539	0	139	0	139	63
308	NM_213858	POMC	78..881	2	19	2	23	20
309	NM_214023	spp1	98..1009	3	17	6	26	23
310	NM_213981	LGALS4	49..1020	1	18	0	19	14
311	NM_001025215	CFL2	173..673	2	4	22	28	24
312	NM_001001265	FCER1G	47..307	1	5	7	13	9
313	NM_001005727	PLUNC	4..753	0	42	0	42	34
314	NM_001005150	NFKBIA	1..945	0	24	0	24	20
315	NM_001004033	POPAR	1..1341	0	45	0	45	37
316	NM_001004031	DSTN	54..551	0	13	20	33	27
317	NM_001001630	LOC414386	88..510	2	10	16	28	25
318	NM_001001624	CCR	135..1244	3	56	2	61	39
319	NM_214437	NFS	9..707	0	14	5	19	16
320	NM_214420	CYP2C49	119..1591	0	42	5	47	34
321	NM_214414	CYP2C33	46..1530	1	22	4	27	18
322	NM_214395	SERPINA1	11..1276	0	31	0	31	24
323	NM_214369	VDAC2	1..885	0	19	0	19	18
324	NM_214363	RPS12	73..471	2	9	0	11	10
325	NM_214313	TXN	11..328	2	6	0	8	8
326	NM_214304	PSME1	85..834	1	8	6	15	14
327	NM_214283	PLTP	14..1504	0	44	0	44	36
328	NM_214279	PSME2	62..781	0	8	0	8	8
329	NM_001123150	NPG3	1..450	0	16	0	16	15
330	NM_213821	SLC11A	10..1626	0	68	14	82	47
331	NM_001129965	PMAP-36	14..514	0	17	0	17	17
332	NM_001129955	RPL23	28..450	0	15	0	15	15
333	NM_001129966	PG-2	1..444	0	18	0	18	17
334	NM_213863	NPG4	3..689	0	17	0	17	16
335	EF626669	leptin precursor	1..441	0	14	0	14	13
336	NM_214450	PR39	18..536	0	16	1	17	17
337	NM_214386	FSHR	37..2124	1	48	1	50	29
338	NM_213997	IL18	1..579	0	3	0	3	3
339	NM_001113451	PPP2R5D	260..2068	1	45	28	74	42
340	NM_001112689	CIDEC	47..763	0	12	1	13	10
341	NM_001112688	CIDE-B	59..718	0	12	1	13	12
342	NM_001111257	LMNA	1..1995	0	47	0	47	25
343	NM_214264	POU2F1	1..2238	0	52	9	61	42
344	NM_214200	ADRP	77..1456	3	39	10	52	36
345	NM_214198	TGFB3	268..1497	8	37	22	67	41
346	NM_214194	CD40	1..837	0	31	13	44	35
347	NM_213787	SERPINA3-2	64..1311	1	36	3	40	31
348	NM_213842	CSF3	140..727	7	19	9	35	25
349	NM_213852	MSMB	54..389	3	12	6	21	20
350	NM_214063	HMGB2	144..776	1	9	8	18	16
351	NM_213996	RHBG	68..1444	3	59	7	69	48
352	EU669821	GPR39	168..1538	5	38	2	45	34
353	NM_001105299	COPS6	51..1022	0	12	0	12	12
354	NM_214211	UBA52	36..422	1	7	2	10	10
355	NM_214163	POU1F1	118..993	1	11	9	21	16
356	NM_213754	LOC396596	46..582	0	7	0	7	7
357	NM_213788	LEAP2	26..259	0	4	1	5	4
358	NM_213937	FAU	51..452	0	12	2	14	14
359	NM_001123220	CREB3	1..1098	0	24	0	24	21
360	NM_001110172	AQP3	2..874	0	24	0	24	15
361	NM_001105304	COPS4	53..1273	1	14	1	16	15
362	NM_213973.1	HSP90	25..2226	0	43	4	47	31
363	NM_001123116.1	GNAI2	1..1068	0	23	0	23	21
364	NM_001123085.1	BRD2	1681..4092	39	37	18	94	47
365	NM_213883.2	IGF2	371..916	5	15	3	23	22
366	NM_001123147.1	NOTCH4	141..6125	10	193	8	211	65
367	NM_001123090.1	C7H6orf153	293..1033	7	22	33	62	46
368	NM_001129972	CD209	1..723	0	17	4	21	19
369	NM_001113439	SFRS18	216..2633	9	44	8	61	43
370	NM_214188	OST48	20..1339	0	39	2	41	31
371	NM_213835	IL2RA	49..861	0	18	1	19	17
372	NM_213970	INSL3	6..401	0	12	3	15	13
373	NM_001113449	ZFP64	144..2186	0	31	10	41	28
374	NM_001077221	TRA2B	1..867	0	27	0	27	21
375	NM_001137629	ERP44	84..1304	2	13	0	15	14
376	NM_213906	AMELX	60..629	0	13	2	15	15
377	NM_001129950	AIF1	75..518	2	4	2	8	7
378	NM_001145383	BAT4	619..1668	18	21	2	41	31
379	NM_001145382	BAT3	276..3662	8	120	2	130	59
380	NM_001145388	LEPROT	47..442	1	7	27	35	27
381	NM_213956	HNF1B	150..1829	2	46	22	70	44
382	NM_213891	VCAM1	98..1714	3	23	15	41	31
383	NM_213924	ITIH1	18..2726	0	56	0	56	37
384	NM_213934	VCL	1..3204	0	39	36	75	51
385	NM_001123224	RNF5	221..763	2	20	12	34	25
386	NM_001001637	LIM	122..1219	3	14	0	17	16
387	NM_001078686	ODAM	4..834	0	14	6	20	15
388	NM_001004043	COFILIN	364..864	6	17	4	27	20
389	EU754825	MACHR6	179..2911	4	73	65	142	60
390	NM_001128435	LBP	38..1483	0	32	5	37	27
391	NM_001128459	BSCL2	10..1407	0	31	0	31	23
392	NM_001128456	CBY1	18..401	0	10	0	10	10
393	NM_214080	LHB	1..420	0	12	0	12	11
394	NM_214273	GNRHR	19..1005	0	18	1	19	17
395	NM_213846	BNP	94..489	1	16	0	17	16
396	NM_213848	ZP2	31..2181	0	44	1	45	37
397	NM_001031780	FABP2	44..442	0	2	0	2	2
398	NM_001146127	CLTC	1..5028	0	89	0	89	41
399	NM_001005352	CYP7A1	1..1506	0	22	0	22	18
400	NM_213827	CBR2	7..741	0	21	11	32	28
401	NM_001033013	FCGR2B	102..995	1	36	8	45	30
402	NM_001159304	CDC2	30..923	0	10	0	10	9
403	NM_001159305	CENPM	58..600	1	10	28	39	33
404	NM_001146300	FSCN1	126..1607	5	22	16	43	27
405	NM_001145987	TNIP	11..1902	0	56	0	56	28
406	NM_214256.1	IGF1	13..405	0	17	4	21	17
407	NM_214314.1	AR	435..3122	14	62	17	93	50
408	NM_214045.1	ZP4	38..1648	0	46	0	46	33
409	NM_001123213.1	CR956404.2	339..1070	8	16	33	57	38
410	NM_214255.1	ODFP	121..909	2	26	2	30	25
411	NM_001001868	PRLR	1..1878	0	40	0	40	31
412	NM_001025210	AQN-1	32..430	4	13	10	27	25
413	NM_001044561	KPL2	1..5439	0	90	0	90	47
414	U07786.1	ACTB	<1..>706	0	13	0	13	11
415	NM_214350.1	PLCZ	177..2087	0	23	0	23	22
416	AF017079.1	GAPDH	342..1343	17	19	0	36	26
417	NM_213832.1	PB1	22..414	0	5	3	8	7
418	NM_001001268.1	HAS3	1..1662	0	48	82	130	55
419	NM_214404	ELSPBP1	103..774	1	18	11	30	24
420	NM_214011.1	SPAM-1	302..1783	5	27	5	37	29
421	NM_213829.1	AWN	10..471	0	17	5	22	19
422	NM_213820.1	SPMI	6..419	0	14	12	26	18
423	NM_001008685.1	SMCP	170..484	3	9	5	17	17
424	NM_213893.1	ZP3	25..1290	0	39	0	39	29
425	BK005522.1	SPAG11B	1..327	0	3	13	16	13
426	EU350359.1	SPAG1	1..1127	0	18	6	24	19
427		dazl		0	15	0	15	14
428	NM_001044528	RNF4	1..573	0	9	16	25	20
429	NM_001113706	SLA-DRA	78..836	1	12	2	15	10
430	NM_001113694	SLA-DQB1	52..837	0	7	3	10	8
431	NM_001128474	GBP2	273..2048	1	11	0	12	11
432	NM_001123097	CDK4	88..999	1	19	12	32	24
433	NM_001123162	PHGDH	151..1752	7	34	2	43	29
434	NM_001122985	F2	17..1888	0	49	2	51	38
435	NM_001113702	SLA-2	3..1097	0	15	0	15	14
436	NM_001078663	PARK7	39..608	0	9	0	9	8
437	NM_001123179	RAB3A	1..663	0	10	0	10	8
438	NM_001123178	RAB34	1..780	0	8	0	8	8
439	NM_214135	IL7	230..760	2	4	0	6	6
440	NM_001123118	GPR4	1..1089	0	16	0	16	11
441	NM_001123078	ATF4	276..1322	5	12	1	18	16
442	NM_001123189	RHOB	1..591	0	7	0	7	7
443	NM_001123180	RAB5A	1..648	0	5	0	5	5
444	NM_001123212	UPK1B	1..783	0	13	0	13	9
445	NM_001123149	NPG1	1..450	0	13	1	14	14
446	NM_001129977.1	SPAG11	163..420	3	4	0	7	7

## Sheet: s6
Table S6: The results of 445 gene cDNA sequence aligned with 129 differentially expressed (DE) miRNAs by RNA22.
Part 1: miRNA-mRNA interaction site counts and binding DE miRNAs counts of each potential target gene.
Part 2: miRNA-mRNA interaction site counts and traget gene counts of each DE miRNA.
Part 1-index	gene names	gene ID	coding sequence region		No. binding sites			No. binding DE miRNAs
				5'UTR	cds	3'UTR	total	5'UTR	cds	3'UTR	total
1	3B-HSD	NM_001004049	173..1294	1	19	10	30	1	15	9	23
2	ABAT	NM_214263	61..1563	1	36	0	37	1	26	0	27
3	ACO2	NM_213954	30..2375	0	41	1	42	0	31	1	31
4	ACOX1	NM_001101028	21..2006	0	43	0	43	0	32	0	32
5	ACTB	U07786.1	1..706	0	13	0	13	0	11	0	11
6	ACTR2	NM_001134354	1..1185	0	15	0	15	0	12	0	12
7	ACTR3	NM_001134343	1..1257	0	21	0	21	0	19	0	19
8	ACY1	NM_213896	58..1281	0	39	0	39	0	35	0	35
9	ADAP1	NM_214226	89..1213	1	14	6	21	1	13	6	18
10	ADRP	NM_214200	77..1456	3	39	10	52	3	30	9	36
11	ADSL	NM_001130733	19..1473	0	52	0	52	0	35	0	35
12	ADSS	NM_001097508	74..1444	2	21	15	38	2	18	15	32
13	AGPAT1	NM_001033008.1	14..877	0	20	0	20	0	17	0	17
14	AGPAT4	NM_001143697	41..1177	0	28	7	35	0	23	7	27
15	AHCY	NM_001011727.1	93..1391	0	23	17	40	0	19	16	30
16	AIF1	NM_001129950	75..518	2	4	2	8	2	3	2	7
17	ALDH2	NM_001044611.1	82..1647	1	26	3	30	1	22	3	22
18	ALOX15	NM_213931	14..2005	0	45	14	59	0	27	12	35
19	AMELX	NM_213906	60..629	0	13	2	15	0	13	2	15
20	ANPEP	NM_214277	46..2937	0	69	10	79	0	45	8	48
21	ANXA2	NM_001005726	55..1074	0	25	12	37	0	22	10	29
22	APEH	NM_213923.1	10..2208	0	34	1	35	0	22	1	23
23	APEX1	NM_001139471	133..1089	3	20	5	28	3	18	5	26
24	APLP2	NM_001135961	1..1989	0	21	0	21	0	20	0	20
25	APRIL	NM_001112690	256..1011	3	13	11	27	2	10	9	19
26	AQN-1	NM_001025210	32..430	4	13	10	27	4	13	9	25
27	AQP3	NM_001110172	2..874	0	24	0	24	0	15	0	15
28	AQP5	NM_001110424	2..799	0	21	3	24	0	17	2	19
29	AR	NM_214314.1	435..3122	14	62	17	93	14	38	14	50
30	ARG1	NM_214048	214..1182	11	26	0	37	11	22	0	28
31	ARPC1A	NM_001134355	1..1113	0	28	0	28	0	23	0	23
32	ARPC1B	NM_001134356	1..1119	0	23	0	23	0	17	0	17
33	ARPP-19	NM_214175	1..339	0	7	0	7	0	6	0	6
34	ASB6	NM_001099937	79..1344	2	32	2	36	2	26	2	28
35	ATF4	NM_001123078	276..1322	5	12	1	18	5	10	1	16
36	ATIC	NM_001130736	57..1835	1	34	2	37	1	27	2	28
37	ATP1A1	NM_001135962	34..3099	0	68	7	75	0	41	7	46
38	ATP4A	NM_214291	34..3138	5	90	4	99	5	53	4	55
39	ATP5I	NM_213915	16..231	0	1	2	3	0	1	2	3
40	ATP6V1H	NM_214240.1	211..1662	2	37	5	44	2	27	5	29
41	ATXN3	NM_001123081	1..1062	0	19	0	19	0	19	0	19
42	AWN	NM_213829.1	10..471	0	17	5	22	0	16	5	19
43	AXL	NM_001128458	66..2729	0	63	38	101	0	44	28	57
44	B2M	NM_213978	58..414	0	10	3	13	0	10	3	13
45	BAT1	NM_001005157	1..1287	0	38	0	38	0	28	0	28
46	BAT3	NM_001145382	276..3662	8	120	2	130	7	57	2	59
47	BAT4	NM_001145383	619..1668	18	21	2	41	17	17	2	31
48	BF	NM_001101824	142..2439	7	86	4	97	7	52	4	56
49	BID	NM_001030535	1..579	0	14	0	14	0	13	0	13
50	BNP	NM_213846	94..489	1	16	0	17	1	16	0	16
51	BRD2	NM_001123085.1	1681..4092	39	37	18	94	31	27	14	47
52	BSCL2	NM_001128459	10..1407	0	31	0	31	0	23	0	23
53	BTG3	NM_001097517	252..1010	4	30	4	38	4	26	3	32
54	BYS1	NM_001130731	26..1333	0	17	1	18	0	11	1	12
55	C17H20orf108	NM_001113701	38..616	0	1	14	15	0	1	11	12
56	C17H20orf43	NM_001110432	101..1018	2	27	21	50	2	26	20	45
57	C2	NM_001101815	37..2295	2	48	6	56	2	36	6	43
58	C4	NM_001123089	53..5278	2	166	12	180	2	71	10	71
59	C7H6orf153	NM_001123090.1	293..1033	7	22	33	62	7	21	27	46
60	CA3	NM_001008688	63..845	0	26	11	37	0	25	11	33
61	CAPN1	NM_213972	94..2046	0	51	28	79	0	30	23	46
62	CASPAT	NM_213927.1	54..1295	0	42	22	64	0	31	20	43
63	CAT	NM_214301	6..1517	0	22	16	38	0	19	14	28
64	CBR1	NM_214073	108..977	3	25	5	33	3	22	5	26
65	CBR2	NM_213827	7..741	0	21	11	32	0	21	11	28
66	CBY1	NM_001128456	18..401	0	10	0	10	0	10	0	10
67	CCNB2	NM_001114282	1..1191	0	27	0	27	0	24	0	24
68	CCR	NM_001001624	135..1244	3	56	2	61	3	36	2	39
69	CD163	NM_213976	1..3333	0	31	2	33	0	21	2	21
70	CD1d	NM_001102680	1..1026	0	27	0	27	0	23	0	23
71	CD209	NM_001129972	1..723	0	17	4	21	0	16	3	19
72	CD274	NM_001025221.1	1..864	0	30	0	30	0	24	0	24
73	CD40	NM_214194	1..837	0	31	13	44	0	24	12	35
74	CD58	NM_213795	16..750	1	15	0	16	1	15	0	16
75	CD72	NM_001097493	1..1098	0	23	12	35	0	20	12	27
76	CD79A	NM_001135962	1..672	0	16	0	16	0	16	0	16
77	CDC2	NM_001159304	30..923	0	10	0	10	0	9	0	9
78	CDC25C	NM_001123095	1..1509	0	36	0	36	0	28	0	28
79	CDC42	NM_001078680	1..576	0	9	0	9	0	9	0	9
80	CDK4	NM_001123097	88..999	1	19	12	32	1	17	8	24
81	CDKN3	NM_214320	16..654	0	13	0	13	0	12	0	12
82	CENPM	NM_001159305	58..600	1	10	28	39	1	9	23	33
83	CFL2	NM_001025215	173..673	2	4	22	28	2	4	19	24
84	C-FLIP	NM_001001628	108..1571	4	33	3	40	4	25	3	31
85	CHAT	NM_001001541	125..2050	5	35	0	40	5	26	0	29
86	CIDE-B	NM_001112688	59..718	0	12	1	13	0	11	1	12
87	CIDEC	NM_001112689	47..763	0	12	1	13	0	9	1	10
88	CLIC5	EU715290	289..1047	9	12	50	71	7	11	38	44
89	CLN3	NM_001113051	1..1317	0	31	0	31	0	25	0	25
90	CLPS	NM_214203	44..382	0	7	4	11	0	7	4	11
91	CLTC	NM_001146127	1..5028	0	89	0	89	0	41	0	41
92	CNPY3	NM_001110428	128..979	3	23	31	57	3	21	22	38
93	COFILIN	NM_001004043	364..864	6	17	4	27	5	14	4	20
94	COPS4	NM_001105304	53..1273	1	14	1	16	1	13	1	15
95	COPS6	NM_001105299	51..1022	0	12	0	12	0	12	0	12
96	CR	NM_213827	7..741	0	21	11	32	0	21	11	28
97	CR956404.2	NM_001123213.1	339..1070	8	16	33	57	7	14	28	38
98	CREB3	NM_001123220	1..1098	0	24	0	24	0	21	0	21
99	CS	NM_214276	7..1401	0	35	0	35	0	26	0	26
100	CSF3	NM_213842	140..727	7	19	9	35	7	17	8	25
101	CSN2	NM_214434	59..757	0	19	1	20	0	16	1	17
102	CSTF1	NM_001110430	165..1460	12	31	8	51	12	25	8	39
103	CTSH	NM_213929	27..1034	0	21	1	22	0	20	1	21
104	CTSK	NM_214302	2..994	0	24	0	24	0	21	0	21
105	CTSZ	NM_001123104	128..1042	3	13	7	23	3	12	7	18
106	CXCL12	NM_001009580.1	51..401	0	9	0	9	0	8	0	8
107	CXCR4	NM_213773	1..1062	0	38	0	38	0	31	0	31
108	CYB5	NM_001001770	78..482	2	5	28	35	2	5	21	26
109	CYP11A1	NM_214427	35..1597	0	35	7	42	0	27	6	30
110	CYP17A1	NM_214428	98..1627	2	35	0	37	2	24	0	26
111	CYP2C33	NM_214414	46..1530	1	22	4	27	1	16	4	18
112	CYP2C49	NM_214420	119..1591	0	42	5	47	0	33	5	34
113	CYP2D25	NM_214394	66..1568	1	30	2	33	1	23	2	23
114	CYP7A1	NM_001005352	1..1506	0	22	0	22	0	18	0	18
115	DAO1	NM_214066	216..1259	9	31	36	76	9	25	26	48
116	dazl			0	15	0	15	0	14	0	14
117	DCN	NM_213920	206..1288	2	22	2	26	2	18	2	20
118	DDR1	NM_001123105	1..2754	0	90	0	90	0	52	0	52
119	DGKA	NM_214032	282..2486	7	55	11	73	7	39	11	45
120	DHRS4	NM_214019	28..810	0	23	4	27	0	22	4	26
121	DLD	NM_214062	65..1594	0	15	3	18	0	15	3	17
122	DLST	NM_214397	26..1393	0	35	25	60	0	28	22	42
123	DMP1	NM_001129953	126..1658	4	38	18	60	4	27	17	39
124	DPEP1	NM_214108	120..1349	3	30	6	39	3	24	6	31
125	DPM1	NM_001101820	1..780	0	11	0	11	0	11	0	11
126	DPYD	NM_214044	66..3143	2	95	20	117	2	60	18	65
127	DSPP	NM_213777	111..1913	0	22	7	29	0	18	7	24
128	DSTN	NM_001004031	54..551	0	13	20	33	0	12	16	27
129	DUOX2	NM_213999	106..4743	6	124	26	156	6	59	22	65
130	EDN3	NM_001098582	28..642	0	8	4	12	0	8	4	11
131	ELA2	NM_214109	28..837	0	19	1	20	0	16	1	17
132	ELS1	NM_213823	23..823	0	21	0	21	0	17	0	17
133	ELSPBP1	NM_214404	103..774	1	18	11	30	1	15	10	24
134	eno3	NM_001044527	55..1359	1	34	0	35	1	27	0	27
135	ENTPD1	NM_214153	74..1606	1	29	0	30	1	25	0	25
136	ERP44	NM_001137629	84..1304	2	13	0	15	2	13	0	14
137	ETB	NM_001038002.1	155..1486	6	23	1	30	6	18	1	24
138	F2	NM_001122985	17..1888	0	49	2	51	0	37	2	38
139	F5	NM_214120	100..6876	4	98	0	102	4	53	0	54
140	F8	NM_214167	38..6539	0	139	0	139	0	63	0	63
141	FABP2	NM_001031780	44..442	0	2	0	2	0	2	0	2
142	FABP5	NM_001039746	84..491	0	7	3	10	0	7	2	9
143	FAU	NM_213937	51..452	0	12	2	14	0	12	2	14
144	FBP	NM_213979	103..1119	4	12	0	16	4	12	0	14
145	FBXO32	NM_001044588	37..1104	1	43	5	49	1	32	4	34
146	FCER1G	NM_001001265	47..307	1	5	7	13	1	5	6	9
147	FCGR1A	NM_001033011.1	2..1042	0	28	7	35	0	23	7	26
148	FCGR2B	NM_001033013	102..995	1	36	8	45	1	24	8	30
149	FCGRT	NM_214197	1..1071	0	23	5	28	0	22	5	26
150	fos	NM_001123113	1..1143	0	24	0	24	0	21	0	21
151	FOXN3	NM_001044536	87..1544	2	44	28	74	2	32	26	48
152	FSCN1	NM_001146300	126..1607	5	22	16	43	5	19	13	27
153	FSHR	NM_214386	37..2124	1	48	1	50	1	28	1	29
154	FUT8	NM_213899.1	57..1784	0	18	0	18	0	16	0	16
155	G6PC	NM_001113445	1..1074	0	33	0	33	0	25	0	25
156	GALNS	NM_213955	49..1617	0	27	23	50	0	21	19	33
157	GAPDH	AF017079.1	342..1343	17	19	0	36	15	16	0	26
158	GAST	NM_001004036	62..376	2	14	1	17	2	13	1	15
159	GATM	NM_001128442	68..1339	10	43	8	61	9	36	7	48
160	GBA	NM_001005730	27..1637	0	49	3	52	0	37	3	40
161	GBP2	NM_001128474	273..2048	1	11	0	12	1	10		11
162	GGT1	NM_214030	5..1711	0	43	0	43	0	30	0	30
163	GGTA1	NM_213810	1..1116	0	23	0	23	0	22	0	22
164	GH	NM_213869	128..778	0	27	2	29	0	25	2	27
165	GNAI2	NM_001123116.1	1..1068	0	23	0	23	0	21	0	21
166	GNAS	NM_001128441	4..2865	0	70	7	77	0	40	7	45
167	GNMT	NM_001110419	36..962	1	17	10	28	1	15	10	24
168	GNRHR	NM_214273	19..1005	0	18	1	19	0	16	1	17
169	GOT2	NM_213928	26..1318	0	21	28	49	0	15	22	33
170	GP91-PHOX	NM_214043	50..1456	1	27	2	30	1	26	2	28
171	GPI	NM_214330	36..1712	0	55	9	64	0	38	9	46
172	GPR39	EU669821	168..1538	5	38	2	45	5	30	2	34
173	GPR4	NM_001123118	1..1089	0	16	0	16	0	11	0	11
174	GPX2	NM_001115136	156..728	6	18	1	25	6	14	1	18
175	GPX3	NM_001115155	68..748	0	27	31	58	0	20	22	35
176	GPX4	NM_214407	50..643	0	15	4	19	0	13	4	16
177	GRB2	NM_001137628	272..925	6	5	5	16	6	5	5	15
178	GZMH	NM_001143693	155..910	7	21	2	30	7	21	2	28
179	HAS3	NM_001001268.1	1..1662	0	48	82	130	0	29	44	55
180	HEXA	NM_001123221	1..1590	0	40	0	40	0	31	0	31
181	HMGB2	NM_214063	144..776	1	9	8	18	1	8	8	16
182	HMOX1	NM_001004027	75..941	4	15	23	42	4	14	19	30
183	HNF1B	NM_213956	150..1829	2	46	22	70	2	30	22	44
184	HPD	NM_214224	1..1182	0	17	3	20	0	14	3	15
185	HSD17B8	NM_001130730	21..800	0	12	1	13	0	8	1	8
186	HSP90	NM_213973.1	25..2226	0	43	4	47	0	30	4	31
187	HSP90B	NM_214103	13..2427	0	30	4	34	0	25	4	29
188	HUS1	NM_001136511	74..937	1	14	5	20	1	12	5	18
189	HYAL1	NM_214441	551..1858	14	29	3	46	11	24	3	29
190	IFN	Z22707	1080..1592	23	9	16	48	21	8	15	36
191	IFNG	NM_213948	25..525	0	12	3	15	0	12	3	14
192	IGF1	NM_214256.1	13..405	0	17	4	21	0	16	4	17
193	IGF1R	NM_214172	29..4132	0	39	0	39	0	25	0	25
194	IGF2	NM_213883.2	371..916	5	15	3	23	5	15	2	22
195	IGFBP6	NM_001100190	162..872	1	16	35	52	1	14	27	37
196	IKBKB	NM_001099935	1..2268	0	53	0	53	0	37	0	37
197	IL16	NM_213751	102..2009	1	51	5	57	1	35	5	40
198	IL18	NM_213997	1..579	0	3	0	3	0	3	0	3
199	IL-1beta	NM_001005149	85..888	2	19	0	21	2	15	0	17
200	IL2RA	NM_213835	49..861	0	18	1	19	0	16	1	17
201	IL6	NM_214399	64..702	1	21	2	24	1	18	2	21
202	IL7	NM_214135	230..760	2	4	0	6	2	4	0	6
203	INSL3	NM_213970	6..401	0	12	3	15	0	11	3	13
204	ITGB2	NM_213908	137..2446	2	68	10	80	2	46	9	54
205	ITIH1	NM_213924	18..2726	0	57	0	57	0	37	0	37
206	ITM2A	NM_001031798	1..765	0	26	0	26	0	25	0	25
207	ITM2B	NM_001042375	1..801	0	20	16	36	0	17	16	32
208	JARID1C	NM_001130211	523..5073	8	135	15	158	6	63	13	70
209	JNK1	AJ583707	<1..>785	0	8	0	8	0	8	0	8
210	KCNMA1	NM_214219	1..3459	0	72	0	72	0	42	0	42
211	KLF6	NM_001134353	1..852	0	5	0	5	0	4	0	4
212	KLHDC3	NM_001105314	124..1356	5	30	0	35	5	27	0	32
213	KLKB1	NM_214074	14..1945	0	59	4	63	0	38	4	41
214	KPL2	NM_001044561	1..5439	0	90	0	90	0	47	0	47
215	LALBA	NM_214360.1	4..429	0	12	15	27	0	11	14	24
216	LBP	NM_001128435	38..1483	0	32	5	37	0	25	4	27
217	LDHB	NM_001113287	95..1099	7	22	6	35	7	18	5	25
218	LEAP2	NM_213788	26..259	0	4	1	5	0	3	1	4
219	LEPROT	NM_001145388	47..442	1	7	27	35	1	7	20	27
220	leptin precursor	EF626669	1..441	0	14	0	14	0	13	0	13
221	LGALS4	NM_213981	49..1020	1	18	0	19	1	14	0	14
222	LHB	NM_214080	1..420	0	12	0	12	0	11	0	11
223	LIM	NM_001001637	122..1219	3	14	0	17	3	14	0	16
224	LIPA	NM_001123134	1..1200	0	24	0	24	0	19	0	19
225	LMNA	NM_001111257	1..1995	0	47	0	47	0	25	0	25
226	LOC100049695	NM_001098598	97..1053	0	28	1	29	0	21	1	21
227	LOC100192206	NM_001136184	206..424	6	4	2	12	6	4	2	12
228	LOC396596	NM_213754	46..582	0	7	0	7	0	7	0	7
229	LOC396892	NM_213873	73..1233	0	25	4	29	0	19	3	20
230	LOC414386	NM_001001630	88..510	2	10	16	28	2	9	14	25
231	LOC414417	NM_001001635	1..342	0	10	1	11	0	10	1	11
232	LOC595115	NM_001031786	1..597	0	16	0	16	0	16	0	16
233	LOC654407	NM_001038631.1	92..553	1	9	4	14	1	9	4	13
234	LOC733612	NM_001044560	1..972	0	9	10	19	0	9	10	18
235	LOC733644	NM_001044577	43..1425	3	22	19	44	3	17	12	24
236	LOC733658	NM_001122986	78..1595	0	24	1	25	0	20	1	20
237	LOC780405	NM_001078664	1..867	0	18	1	19	0	15	1	16
238	LOC780415	NM_001078670	81..1316	0	24	3	27	0	21	3	21
239	LPIN2	NM_001141987	11..2686	0	60	0	60	0	39	0	39
240	LPL	NM_214286.1	147..1583	0	5	4	9	0	5	3	8
241	LYZ	NM_214392	35..481	0	8	6	14	0	8	5	12
242	MACHR6	EU754825	179..2911	4	73	65	142	4	46	40	60
243	MAGED1	NM_001001860	162..2516	0	52	5	57	0	33	5	36
244	MAN1A	NM_213885	306..2285	3	33	4	40	3	28	4	31
245	MAPRE1	NM_001044613	78..884	0	28	41	69	0	20	35	46
246	MEA1	NM_001110429	130..654	11	13	15	39	10	12	11	27
247	MED27	NM_001001644	65..1000	0	15	7	22	0	15	7	19
248	MGAT2	NM_001128482	1..1341	0	26	0	26	0	23	0	23
249	MGST3	NM_001044556.1	1..456	0	6	0	6	0	6	0	6
250	MHCII	AB009659	41..826	0	14	1	15	0	13	1	14
251	MOBKL3	NM_001032379	16..693	1	3	14	18	1	3	12	14
252	MSMB	NM_213852	54..389	3	12	6	21	3	12	6	20
253	MSN	NM_001009578	110..1843	4	38	14	56	4	28	10	33
254	MTX1	NM_001039750	15..968	0	24	4	28	0	22	4	24
255	MU	NM_001098591	4..579	0	12	0	12	0	12	0	12
256	MX1	NM_214061	101..2092	1	40	7	48	1	30	7	35
257	mx2	AB258432	187..2322	11	48	18	77	10	30	14	45
258	MYD88	NM_001099923	8..889	0	21	0	21	0	19	0	19
259	NCK1	NM_001137630	1..1134	0	13	0	13	0	11	0	11
260	NCOA1	NM_001025228.1	30..4352	0	31	0	31	0	16	0	16
261	NCOA2	NM_001114275	192..4583	0	100	62	162	0	55	47	76
262	NCOA3	NM_001114276	128..4300	3	82	9	94	3	41	7	45
263	NECD	NM_001123144	1..978	0	30	0	30	0	22	0	22
264	NFKBIA	NM_001005150	1..945	0	24	0	24	0	20	0	20
265	NFS	NM_214437	9..707	0	14	5	19	0	11	5	16
266	NNAT	NM_001122990	20..265	0	9	10	19	0	7	9	14
267	NOTCH4	NM_001123147.1	141..6125	10	193	8	211	10	63	7	65
268	NPG1	NM_001123149	1..450	0	13	1	14	0	13	1	14
269	NPG3	NM_001123150	1..450	0	16	0	16	0	15	0	15
270	NPG4	NM_213863	3..689	0	17	0	17	0	16	0	16
271	NPPC	NM_001008482	1..381	0	7	0	7	0	7	0	7
272	NTRK3	NM_214271	32..2509	0	81	0	81	0	47	0	47
273	OAS1	NM_214303	48..1097	1	18	0	19	1	15	0	16
274	ODAM	NM_001078686	4..834	0	14	6	20	0	12	6	15
275	ODFP	NM_214255.1	121..909	2	26	2	30	2	23	2	25
276	OST48	NM_214188	20..1339	0	39	2	41	0	29	2	31
277	OXCT1	NM_213938	82..1644	1	35	5	41	1	30	4	33
278	PARK2	NM_001044603	1..1386	0	25	0	25	0	19	0	19
279	PARK7	NM_001078663	39..608	0	9	0	9	0	8	0	8
280	PB1	NM_213832.1	22..414	0	5	3	8	0	4	3	7
281	PC2	NM_001004044	28..1944	0	38	8	46	0	30	8	36
282	PCD1B	NM_001097491	1..1002	0	30	0	30	0	29	0	29
283	PCPA1	NM_214244	4..1263	0	27	0	27	0	23	0	23
284	PDCD10	NM_001139473	184..822	5	9	16	30	5	9	15	29
285	PDYN	NM_001004040	27..797	0	17	27	44	0	15	20	30
286	PG-2	NM_001129966	1..444	0	18	0	18	0	17	0	17
287	PGK1	NM_001099932	88..1341	3	48	7	58	3	37	7	44
288	PHGDH	NM_001123162	151..1752	7	34	2	43	7	26	2	29
289	phospholamban	X15075	173..331	4	8	8	20	4	5	8	17
290	PHYH	NM_001113447	1..714	0	11	0	11	0	10	0	10
291	PLA2G71	NM_001113013	1..1311	0	39	0	39	0	31	0	31
292	PLAU	NM_213945	105..1433	4	55	18	77	4	37	17	50
293	PLCD4	NM_214052	185..2503	6	44	20	70	6	33	15	41
294	PLCZ	NM_214350.1	177..2087	0	23	0	23	0	22	0	22
295	PLTP	NM_214283	14..1504	0	44	0	44	0	36	0	36
296	PLUNC	NM_001005727	4..753	0	42	0	42	0	34	0	34
297	PMAP-36	NM_001129965	14..514	0	17	0	17	0	17	0	17
298	PMEPA1	NM_001123203	521..1288	6	5	50	61	6	4	34	38
299	PNAS-4	NM_001097419	243..827	3	13	68	84	3	12	42	48
300	POMC	NM_213858	78..881	2	19	2	23	2	17	2	20
301	POPAR	NM_001004033	1..1341	0	45	0	45	0	37	0	37
302	POU1F1	NM_214163	118..993	1	11	9	21	1	9	6	16
303	POU2F1	NM_214264	1..2238	0	52	9	61	0	38	9	42
304	PPIA	NM_214353	5..499	0	11	0	11	0	11	0	11
305	PPP2R5D	NM_001113451	260..2068	1	45	28	74	1	28	24	42
306	PPT2	NM_001123167	185..1114	4	30	11	45	4	23	11	35
307	PR39	NM_214450	18..536	0	16	1	17	0	16	1	17
308	PREP	NM_001004050	196..2328	4	47	1	52	4	36	1	37
309	preprolactin	X14068	10..699	0	15	4	19	0	12	3	15
310	PRKAR1A	NM_214026.1	81..1223	0	31	7	38	0	24	7	31
311	PRL	NM_213926.1	10..699	3	15	0	18	3	13	0	15
312	PRLR	NM_001001868	1..1878	0	40	0	40	0	31	0	31
313	PRM1	NM_214253	43..195	2	1	6	9	2	1	6	8
314	PROC	NM_213918	22..1401	0	46	1	47	0	38	1	38
315	PSMA6	NM_001139472	97-837	2	13	6	21	2	13	6	18
316	PSMB8	NM_213935	7..789	0	21	2	23	0	18	2	20
317	PSMB9	NM_001037961.1	187..846	0	15	1	16	0	13	1	14
318	PSMD4	NM_001044535	17..1150	1	26	0	27	1	23	0	24
319	PSME1	NM_214304	85..834	1	8	6	15	1	7	6	14
320	PSME2	NM_214279	62..781	0	8	0	8	0	8	0	8
321	PSPH	NM_213767	4..720	0	11	3	14	0	10	3	12
322	PTGDS	NM_214228	52..621	7	16	3	26	6	14	3	18
323	PTGFR	NM_214059	38..1126	0	24	4	28	0	18	4	21
324	PTGR1	NM_214385	44..1033	0	34	1	35	0	29	1	29
325	PTHLH	NM_213916.1	320..853	2	4	6	12	2	3	6	11
326	PYGL	NM_001123172	1..2565	0	48	0	48	0	35	0	35
327	RAB14	NM_001031783.1	1..648	0	5	0	5	0	5	0	5
328	RAB27A	NM_001032357	2..667	0	9	1	10	0	9	1	10
329	RAB34	NM_001123178	1..780	0	8	0	8	0	8	0	8
330	RAB3A	NM_001123179	1..663	0	10	0	10	0	8	0	8
331	RAB5A	NM_001123180	1..648	0	5	0	5	0	5	0	5
332	RABGGTA	NM_001098593	46..1749	0	42	0	42	0	29	0	29
333	RAD51	NM_001123182	248..1267	9	32	10	51	9	24	9	32
334	RAE1	NM_001105296	379..1485	16	21	15	52	13	19	14	40
335	RBM38	NM_001105312	186..905	2	6	19	27	2	5	18	24
336	RDBP	NM_001101825	86..1222	7	39	4	50	7	23	4	27
337	RENBP	NM_213900.1	68..1276	2	41	1	44	2	33	1	34
338	RGD	D55717	171..2222	0	12	6	18	0	9	6	13
339	RGS5	NM_214356	82..627	1	7	14	22	1	7	12	19
340	RHBG	NM_213996	68..1444	3	59	7	69	3	46	5	48
341	RHOB	NM_001123189	1..591	0	7	0	7	0	7	0	7
342	RHOF	NM_001123190	1..636	0	10	0	10	0	9	0	9
343	RNASE4	NM_213936	21..464	0	18	4	22	0	17	4	19
344	RNF4	NM_001044528	1..573	0	9	16	25	0	8	14	20
345	RNF5	NM_001123224	221..763	2	20	12	34	2	17	10	25
346	ROD1	NM_001077215	1..1572	0	32	0	32	0	21	0	21
347	rpb4	NM_214057	62..667	0	15	4	19	0	13	4	17
348	RPL23	NM_001129955	28..450	0	15	0	15	0	15	0	15
349	RPL35	NM_214326	25..396	0	5	0	5	0	5	0	5
350	RPL5	NM_001114284	46..939	1	9	1	11	1	9	1	11
351	RPN1	NM_214333	18..1844	0	45	3	48	0	38	3	39
352	RPS12	NM_214363	73..471	2	9	0	11	2	8	0	10
353	RPS16	NM_001137620	13..453	0	6	0	6	0	6	0	6
354	RPS20	NM_001129954	122..481	7	8	0	15	7	8	0	15
355	RPS26	NM_001097481	26..373	0	3	0	3	0	3	0	3
356	RXRG	NM_001130213	171..1562	2	34	0	36	2	30	0	32
357	S100A11	NM_001004045	33..332	0	4	4	8	0	4	4	8
358	SAR1B	NM_001008689	140..736	1	11	5	17	1	11	4	16
359	SAT2	NM_001129962	212..724	5	21	3	29	4	16	3	20
360	SCG2	NM_001012299	114..1964	2	25	7	34	2	22	6	27
361	SCG5	NM_001105287	45..683	1	16	2	19	1	16	2	19
362	SCGN	NM_001077224	1..831	0	11	0	11	0	11	0	11
363	SDHD	NM_001097516	1..480	0	24	10	34	0	22	8	29
364	SEC62	NM_001105305	1..1197	0	4	0	4	0	4	0	4
365	SELL	NM_001112678	104..1222	2	23	2	27	2	21	2	22
366	SERPINA1	NM_214395	11..1276	0	31	0	31	0	24	0	24
367	SERPINA3-2	NM_213787	64..1311	1	36	3	40	1	28	3	31
368	SERPINA6	NM_213812	90..1310	1	13	1	15	1	9	1	11
369	SERPING1	NM_001123194	28..1506	0	40	7	47	0	27	6	29
370	SFRS18	NM_001113439	216..2633	9	44	8	61	9	32	8	43
371	SFTPB	NM_001102679	7..1059	0	36	11	47	0	25	10	31
372	SFTPC	NM_001044533	71..643	0	19	4	23	0	18	4	22
373	SGMS1	NM_001097438.1	307..1548	1	14	5	20	1	12	4	15
374	SLA-2	NM_001113702	3..1097	0	15	0	15	0	14	0	14
375	SLA-6	NM_001113704	41..1150	0	16	4	20	0	10	4	14
376	SLA-8	NM_001113703	1..1068	0	30	0	30	0	28	0	28
377	SLA-DMB	NM_001113707	208..1026	3	18	4	25	3	12	4	17
378	SLA-DOB	NM_001114064	18..851	0	10	0	10	0	9	0	9
379	SLA-DQA1	NM_001130224	42..809	3	32	15	50	3	25	12	35
380	SLA-DQB1	NM_001113694	52..837	0	7	3	10	0	6	3	8
381	SLA-DRA	NM_001113706	78..836	1	12	2	15	1	9	2	10
382	SLC11A	NM_213821	10..1626	0	68	14	82	0	42	12	47
383	SLC16A1	NM_001128445	28..1533	0	31	1	32	0	31	1	32
384	SLC2A4	NM_001128433	35..1564	0	39	17	56	0	28	14	35
385	SLC30A2	NM_001139475	189..1235	7	24	9	40	6	19	8	28
386	SLC30A7	NM_001136211	70..1200	0	31	3	34	0	23	3	26
387	SLC39A7	NM_001131045	421..1830	12	45	14	71	12	33	12	49
388	SLC9A1	NM_001007103	229..2685	15	54	11	80	13	37	9	49
389	SMCP	NM_001008685.1	170..484	3	9	5	17	3	9	5	17
390	SMN1	NM_001130735	1..882	0	19	0	19	0	18	0	18
391	SPAG1	EU350359.1	1..1127	0	18	6	24	0	16	6	19
392	SPAG11	NM_001129977.1	163..420	3	4	0	7	3	4	0	7
393	SPAG11B	BK005522.1	1..327	0	3	13	16	0	2	11	13
394	SPAM-1	NM_214011.1	302..1783	5	27	5	37	5	24	5	29
395	SPCS1	NM_001114288	85..393	2	10	4	16	2	10	4	16
396	SPMI	NM_213820.1	6..419	0	14	12	26	0	11	10	18
397	spp1	NM_214023	98..1009	3	17	6	26	3	17	6	23
398	SQLE	NM_001101026	467..2191	1	40	4	45	1	28	4	32
399	ST5AR2	NM_213988	42..806	1	16	39	56	1	14	30	41
400	STAT1	NM_213769	1..2274	0	42	0	42	0	30	0	30
401	STC1	NM_001103212	27..770	0	21	3	24	0	18	3	21
402	strt6	NM_001114273	10..996	0	19	10	29	0	17	10	23
403	SUS2DD	NM_214166	1..1008	0	19	0	19	0	17	0	17
404	SYK	NM_001104952	297..2183	10	38	12	60	10	26	12	38
405	TAP1	NM_001044581	26..2266	0	61	1	62	0	42	1	42
406	TBXAS1	NM_214046	10..1614	0	59	0	59	0	41	0	41
407	TEAD4	NM_001142666	26..1330	0	37	3	40	0	24	2	24
408	TEF1	NM_001142669	247..1557	5	12	0	17	5	10	0	14
409	TFAM	NM_001130211	304..1044	6	5	6	17	6	5	6	17
410	TGFB1	NM_214015	906..2078	16	23	30	69	14	17	22	38
411	TGFB3	NM_214198	268..1497	8	37	22	67	7	29	17	41
412	TGFBR1	NM_001038639	63..1574	2	41	5	48	2	30	5	34
413	TIMP1	NM_213857	13..636	0	29	1	30	0	24	1	25
414	TLR4	NM_001113039	7..2532	0	53	0	53	0	35	0	35
415	TMSB4X	NM_001141991	73..207	5	6	5	16	4	6	5	12
416	TNFSF13B	NM_001097498	13..714	0	22	2	24	0	17	1	17
417	TNIP	NM_001145987	11..1902	0	56	0	56	0	28	0	28
418	TOR1A	NM_001105298	1..1002	0	33	0	33	0	27	0	27
419	TPI1	NM_001037151.1	46..792	0	12	10	22	0	9	9	18
420	TPM2	NM_001129947	99..962	5	24	1	30	5	17	1	22
421	TRA2B	NM_001077221	1..867	0	27	0	27	0	21	0	21
422	transferase-like (A)	NM_213799	73..1167	0	28	0	28	0	25	0	25
423	TREM-1	NM_213756	60..776	1	23	6	30	1	19	6	24
424	TUBA31	NM_001044544	118..1473	1	31	5	37	1	25	5	25
425	TXN	NM_214313	11..328	2	6	0	8	2	6	0	8
426	TXNDC4	NM_001137629	84..1304	2	14	0	16	2	14	0	15
427	UBA52	NM_214211	36..422	1	7	2	10	1	7	2	10
428	UBE2J1	NM_001077219.1	1..957	0	14	0	14	0	14	0	14
429	UF	NM_214209	93..1115	7	19	5	31	7	15	5	25
430	ULBP1	NM_001004035	91..834	1	18	16	35	1	16	15	31
431	UOX	NM_214270	11..925	0	25	0	25	0	23	0	23
432	UPK1B	NM_001123212	1..783	0	13	0	13	0	9	0	9
433	USP7	NM_001135680	85..3396	1	46	33	80	1	36	28	53
434	VAPB	NM_001123213	339..1070	6	9	22	37	5	9	15	27
435	VCAM1	NM_213891	98..1714	3	23	15	41	3	16	14	31
436	VCL	NM_213934	1..3204	0	39	36	75	0	31	28	51
437	VDAC2	NM_214369	1..885	0	19	0	19	0	18	0	18
438	VDAC5P	NM_214364	1..852	0	24	0	24	0	22	0	22
439	vHNF-1	X69675	150..1829	2	45	21	68	2	30	21	44
440	WT1	NM_001001264	254..1603	2	37	13	52	2	25	13	38
441	ZBP1	NM_001123216	74..1393	1	34	0	35	1	24	0	24
442	ZFP64	NM_001113449	144..2186	0	31	10	41	0	23	8	28
443	ZP2	NM_213848	31..2181	0	44	1	45	0	37	1	37
444	ZP3	NM_213893.1	25..1290	0	39	0	39	0	29	0	29
445	ZP4	NM_214045.1	38..1648	0	46	0	46	0	33	0	33
	Total			787	12250	2882	15917	747	9143	2438	11279
	Average per gene			1.76457	27.4664	6.46188	35.6883	1.67489	20.5404	5.46637	25.2892
	Range			0-39	1-193	0-68	3-211	0-31	3-71	0-47	0-76
Part 2-index	miRNA name	No. target genes by aligning with 5'UTR	No. target sites by aligning with 5'UTR	No. target genes by aligning with CDS	No. target sites by aligning with CDS	No. target genes by aligning with 3'UTR	No. target sites by aligning with 3'UTR	No. target genes by aligning with the full-length cDNA sequence	No. target sites by aligning with the full-length cDNA sequence
1	hsa-let-7e	6	6	106	132	23	27	126	165
2	hsa-miR-1	0	0	8	8	4	4	12	12
3	hsa-miR-101	1	1	19	19	6	8	26	28
4	mmu-miR-106a	2	2	33	36	7	10	42	48
5	hsa-miR-106b*	0	0	26	27	9	9	34	36
6	hsa-miR-10b	1	1	26	29	6	7	32	37
7	ssc-miR-122	8	8	127	160	36	43	161	211
8	hsa-miR-125b-2*	0	0	50	56	11	11	60	67
9	hsa-miR-130a	2	2	28	30	16	16	44	48
10	hsa-miR-132	1	1	28	31	7	7	35	39
11	hsa-miR-133a	17	18	118	157	21	22	145	197
12	hsa-miR-133b	16	17	114	149	19	20	139	186
13	hsa-miR-134	4	4	59	71	15	16	76	91
14	hsa-miR-137	1	1	15	16	4	4	20	21
15	hsa-miR-143	1	1	51	52	6	6	56	59
16	hsa-miR-145	12	13	128	163	25	26	149	202
17	hsa-miR-148a	2	2	37	38	5	6	43	46
18	hsa-miR-149*	25	29	220	362	99	151	272	542
19	hsa-miR-155	1	1	19	21	6	6	26	28
20	hsa-miR-16	1	1	91	102	9	10	101	113
21	hsa-miR-17*	9	9	91	110	23	24	113	143
22	hsa-miR-181b	3	3	60	67	16	17	77	87
23	bta-miR-181c	3	3	66	77	13	13	74	93
24	hsa-miR-181d	3	3	46	51	17	17	61	71
25	hsa-miR-182	6	6	83	97	21	22	106	125
26	hsa-miR-186	0	0	13	13	2	2	15	15
27	hsa-miR-187	12	13	153	203	18	21	168	237
28	hsa-miR-18b	3	3	65	72	14	15	77	90
29	hsa-miR-192	1	1	18	20	10	10	29	31
30	hsa-miR-198	4	4	150	210	36	38	175	252
31	hsa-miR-199a-5p	2	2	58	69	7	7	64	78
32	mmu-miR-199b*	5	5	60	73	8	8	68	86
33	hsa-miR-19b	1	1	5	5	2	2	8	8
34	hsa-miR-200b	0	0	10	10	3	3	13	13
35	hsa-miR-202*	2	2	23	23	7	8	31	33
36	mmu-miR-202-3p	4	4	72	93	26	28	96	125
37	mmu-miR-202-5p	3	3	15	15	4	4	22	22
38	hsa-miR-203	0	0	10	10	4	4	14	14
39	hsa-miR-20b	2	2	39	45	9	10	49	57
40	rno-miR-20b-5p	2	2	41	46	6	7	48	55
41	hsa-miR-214	7	7	85	106	21	26	108	139
42	hsa-miR-218	2	2	52	58	9	9	61	69
43	bta-miR-221	3	3	65	75	14	15	74	93
44	rno-miR-224	1	1	21	23	8	8	30	32
45	hsa-miR-23b	0	0	35	38	4	4	39	42
46	hsa-miR-23b*	18	20	194	300	50	63	229	383
47	mdo-miR-24	0	0	7	8	3	3	10	11
48	rno-miR-24-1*	5	5	49	55	10	10	62	70
49	hsa-miR-24-2*	4	4	22	22	7	7	33	33
50	hsa-miR-25	3	3	52	58	12	12	67	73
51	hsa-miR-27a	3	4	91	111	20	22	111	137
52	hsa-miR-27b	3	3	107	134	19	20	125	157
53	hsa-miR-27b*	4	4	109	138	24	31	127	173
54	ssc-miR-28	1	1	49	54	12	12	62	67
55	bta-miR-29a	1	1	39	46	9	10	49	57
56	hsa-miR-30a*	12	13	162	235	31	37	182	285
57	bta-miR-30a-5p	2	2	24	24	7	7	32	33
58	hsa-miR-30c-2*	11	11	132	188	45	50	166	249
59	bta-miR-30d	1	1	24	27	5	5	30	33
60	hsa-miR-30e	0	0	15	16	6	6	20	22
61	hsa-miR-30e*	9	9	125	173	19	22	143	204
62	mdo-miR-31	10	10	139	193	59	79	184	282
63	mmu-miR-322	4	4	104	133	13	15	115	152
64	mmu-miR-327	6	6	78	83	19	21	98	110
65	hsa-miR-328	4	4	52	58	8	9	62	71
66	hsa-miR-340	0	0	3	3	5	5	8	8
67	rno-miR-345-3p	2	2	22	23	8	8	32	33
68	bta-miR-34b	8	8	86	108	34	39	118	155
69	mmu-miR-34b-3p	2	2	29	30	1	1	32	33
70	bta-miR-34c	16	17	131	178	45	51	174	246
71	mmu-miR-34c*	1	1	19	20	3	3	22	24
72	hsa-miR-34c-3p	1	1	27	27	6	6	34	34
73	hsa-miR-34c-5p	12	12	137	198	48	56	179	266
74	hsa-miR-361-5p	6	6	101	128	17	18	119	152
75	hsa-miR-362-3p	0	0	4	4	4	4	8	8
76	hsa-miR-375	24	25	197	341	42	60	222	426
77	hsa-miR-378	3	3	36	38	8	9	47	50
78	hsa-miR-383	5	5	66	79	28	29	93	113
79	hsa-miR-421	0	0	14	14	2	2	16	16
80	hsa-miR-424	4	4	79	92	8	8	89	104
81	hsa-miR-424*	0	0	4	4	3	3	7	7
82	hsa-miR-449a	22	22	182	272	39	47	216	341
83	hsa-miR-449b	18	19	173	261	57	77	213	357
84	mmu-miR-449c	18	18	146	199	34	42	182	259
85	cfa-miR-450	10	10	113	149	22	24	135	183
86	hsa-miR-450b-5p	2	2	44	54	10	10	56	66
87	mmu-miR-455	1	1	23	26	6	6	29	33
88	bta-miR-455*	1	1	27	31	10	10	38	42
89	hsa-miR-455-3p	1	1	28	31	8	8	37	40
90	mmu-miR-466g	1	1	10	11	8	8	19	20
91	mmu-miR-467a*	0	0	0	0	2	2	2	2
92	mmu-miR-467b*	0	0	1	1	3	3	4	4
93	mmu-miR-483	5	5	29	32	17	18	51	55
94	hsa-miR-483-5p	4	4	32	36	18	19	52	59
95	hsa-miR-491-5p	11	12	133	173	26	27	156	212
96	hsa-miR-499-5p	0	0	11	11	7	8	17	19
97	hsa-miR-500	4	4	54	56	13	14	70	74
98	hsa-miR-500*	3	3	47	51	11	12	59	66
99	mmu-miR-501-3p	1	1	19	20	12	14	33	35
100	hsa-miR-502-3p	2	2	39	40	11	13	52	55
101	hsa-miR-503	10	10	150	193	22	26	173	229
102	hsa-miR-509-5p	2	2	35	42	12	12	47	56
103	hsa-miR-532-3p	2	2	24	29	13	14	38	45
104	hsa-miR-542-3p	0	0	16	17	5	5	20	22
105	mmu-miR-542-5p	10	10	155	213	26	35	175	258
106	hsa-miR-574-3p	3	3	20	23	3	3	26	29
107	hsa-miR-575	6	6	56	68	18	20	75	94
108	hsa-miR-623	8	9	78	99	36	42	113	150
109	hsa-miR-628-5p	0	0	16	16	7	7	22	23
110	hsa-miR-638	15	16	172	248	45	51	206	315
111	hsa-miR-652	5	5	82	101	13	14	97	120
112	hsa-miR-660	1	1	29	31	8	8	37	40
113	hsa-miR-663	32	37	204	326	78	110	257	473
114	hsa-miR-671-5p	14	14	129	164	47	51	169	229
115	mmu-miR-678	16	18	208	317	39	50	238	385
116	mmu-miR-705	16	17	174	306	64	91	218	414
117	mmu-miR-709	10	10	102	123	58	67	153	200
118	hsa-miR-7-1*	0	0	2	2	2	2	4	4
119	mmu-miR-720	5	5	38	43	8	8	47	56
120	hsa-miR-744	19	19	156	226	52	63	195	308
121	mmu-miR-762	33	41	253	500	80	121	291	662
122	hsa-miR-765	12	12	136	191	52	63	174	266
123	hsa-miR-769-5p	5	5	52	59	13	15	67	79
124	hsa-miR-877	17	21	143	188	48	56	186	265
125	hsa-miR-9	13	13	191	285	39	43	215	341
126	hsa-miR-9*	0	0	0	0	1	1	1	1
127	hsa-miR-923	0	0	25	26	8	8	33	34
128	hsa-miR-92a-1*	24	25	194	323	50	59	228	407
129	hsa-miR-99a	2	2	24	26	1	1	27	29
Total		748	787	9143	12250	2438	2882	11279	15919
avarage		5.79845	6.10078	70.876	94.9612	18.8992	22.3411	87.4341	123.403
Range		0-33	0-41	0-253	0-504	1-71	1-116	1-293	1-661
