# Supplementary material for: Microarray-Based Approach Identifies Differentially Expressed MicroRNAs in Porcine Sexually Immature and Mature Testes
Source: PLoS One. 2010 Aug 18;5(8):e11744. doi: 10.1371/journal.pone.0011744 (PMC2923610; doi:10.1371/journal.pone.0011744)
Supplement: Table S7 — GO Functional Enrichment and KEGG pathway annotation of the miRNA potential targets. (0.03 MB XLS) [file pone.0011744.s007.xls]

## Sheet: Sheet1
Table S7. GO Functional Enrichment and KEGG pathway annotation of the miRNA potetial targets
No.	GO Term	Count	%	P-Value
1	multi-organism process	30	9	2e-11
2	reproductive process	24	7.2	8.3e-08
3	reproduction	33	9.9	8.3e-08
4	immune system process	49	14.7	2.6e-06
5	response to stimulus	95	28.4	1.6e-05
6	multicellular organismal process	111	33.2	1.7e-05
7	developmental process	95	28.4	0.00018
8	biological regulation	138	41.3	0.00029
9	localization	84	25.1	0.0076
10	growth	11	3.3	0.078
11	establishment of localization	68	20.4	0.086
Total No.genes		316
No.	KEGG Pathway	Count	%	P-Value
1	Arachidonic acid metabolism	9	2.7	0.0016
2	Glycolysis / Gluconeogenesis	9	2.7	0.0028
3	Complement and coagulation cascades	9	2.7	0.0067
4	Glutathione metabolism	6	1.8	0.02
5	PPAR signaling pathway	8	2.4	0.027
6	Pancreatic cancer	8	2.4	0.029
7	Citrate cycle (TCA cycle)	5	1.5	0.033
8	Urea cycle and metabolism of amino groups	5	1.5	0.033
9	Alanine and aspartate metabolism	5	1.5	0.044
10	B cell receptor signaling pathway	7	2.1	0.049
11	Parkinson's disease	4	1.2	0.053
12	Glycerolipid metabolism	6	1.8	0.053
13	Toll-like receptor signaling pathway	9	2.7	0.057
14	Prostate cancer	8	2.4	0.065
15	Neurodegenerative Diseases	5	1.5	0.074
16	Chronic myeloid leukemia	7	2.1	0.082
17	T cell receptor signaling pathway	8	2.4	0.09
Total No.genes		174
